# Supplementary material for: Sure-thing vs. probabilistic charitable giving: Experimental evidence on the role of individual differences in risky and ambiguous charitable decision-making
Source: PLoS One. 2022 Sep 22;17(9):e0273971. doi: 10.1371/journal.pone.0273971 (PMC9499298; doi:10.1371/journal.pone.0273971)
Supplement: S1 Data — (CSV) [file pone.0273971.s010.csv]

ST1_Risk	ST1_Ambi	ST1_Moral	ST2_Risk	ST2_Ambi	ST2_Moral	ST3_Risk	ST3_Ambi	ST3_Moral	P1_Risk	P1_Ambi	P1_Moral	P2_Risk	P2_Ambi	P2_Moral	P3_Risk	P3_Ambi	P3_Moral	ST_Risk	ST_Ambi	P_Risk	P_Ambi
6	6	4	3	6	3	3	6	3	5	4	7	7	4	7	6	5	7	12	18	18	13
4	6	2	7	2	2	9	8	10	5	6	6	2	5	10	3	3	6	20	16	12	14
4	5	5	4	5	5	4	3	4	4	5	6	4	5	4	3	4	3	12	13	11	14
6	4	5	4	6	4	7	5	7	6	3	5	6	4	6	2	4	5	17	15	17	11
7	8	6	6	6	7	7	7	7	5	5	3	6	6	6	1	6	5	20	21	17	17
9	10	9	4	6	5	5	7	4	7	7	8	5	8	8	2	2	5	18	23	18	22
6	7	6	5	5	5	7	4	5	8	2	3	2	5	6	4	4	4	18	16	14	11
5	8	8	1	1	1	8	9	9	0	0	0	0	0	10	2	3	6	14	18	2	3
8	7	8	5	4	5	8	7	9	6	4	7	3	2	3	4	4	7	21	18	13	10
5	5	6	4	3	5	5	4	6	3	5	6	4	3	4	5	4	4	14	12	12	12
8	10	10	4	4	6	8	8	8	1	3	4	5	0	4	5	5	5	20	22	11	8
9	8	8	7	4	7	6	2	6	1	0	6	5	1	7	1	1	6	22	14	12	6
9	6	9	1	1	1	9	7	9	5	5	3	5	5	8	7	1	8	19	14	17	16
7	6	6	6	4	4	5	5	3	2	7	7	1	1	3	3	3	6	18	15	6	11
10	10	10	8	4	6	9	9	10	0	0	4	0	0	6	8	6	10	27	23	8	6
9	8	8	8	8	9	7	8	7	7	8	7	5	5	5	6	5	7	24	24	18	18
6	8	8	4	5	6	7	8	7	4	3	5	4	5	7	6	4	7	17	21	14	12
7	7	10	7	10	10	5	6	10	2	3	5	3	3	5	6	6	7	19	23	11	12
6	6	7	5	5	5	7	7	7	3	5	4	4	4	4	1	5	5	18	18	12	14
4	7	5	5	6	7	6	6	5	7	3	5	5	6	5	9	6	6	15	19	21	15
8	6	6	6	8	8	9	9	8	10	10	10	4	5	5	9	9	9	23	23	23	24
7	8	9	7	8	7	7	7	5	5	5	5	4	3	3	7	6	6	21	23	16	14
7	8	9	4	5	3	8	8	9	2	0	1	0	0	4	2	0	4	19	21	4	0
8	8	8	5	2	6	8	8	8	4	2	2	6	3	5	6	4	3	21	18	16	9
5	4	4	2	2	1	5	5	5	1	1	1	0	0	0	1	0	0	12	11	2	1
4	5	7	6	7	9	8	9	9	5	6	5	6	6	7	3	1	10	18	21	20	21
5	5	6	6	6	6	6	6	6	5	7	6	5	6	6	1	5	7	17	17	16	18
7	7	7	7	8	6	5	8	7	8	8	7	8	8	8	7	8	8	19	23	23	24
7	9	8	7	2	4	7	5	6	6	4	5	7	6	7	2	5	5	21	16	20	15
10	10	10	7	5	6	8	10	10	2	0	2	0	0	10	5	3	10	25	25	7	3
9	6	9	8	2	6	8	8	8	5	4	3	7	3	6	7	7	7	25	16	19	14
8	5	8	5	3	5	6	6	3	5	6	2	7	6	7	7	4	6	19	14	19	16
4	6	5	8	1	7	5	6	7	2	0	2	0	0	4	2	2	8	17	13	4	2
8	7	8	7	7	7	8	8	10	2	0	2	1	2	4	4	4	4	23	22	7	6
4	5	5	5	5	5	3	2	4	2	2	3	3	2	3	3	2	2	12	12	8	6
5	7	7	4	2	4	7	8	7	1	0	1	4	5	4	3	6	5	16	17	12	11
6	8	8	4	5	7	6	5	6	7	5	7	5	5	3	1	5	4	16	18	18	15
6	6	8	5	2	8	8	6	8	5	0	2	1	0	4	2	4	7	19	14	12	4
8	8	9	9	7	8	9	8	8	9	8	9	9	9	9	8	8	9	26	23	26	25
7	8	8	10	10	10	5	6	7	4	4	2	6	6	7	0	7	6	22	24	18	17
9	8	10	1	1	10	10	10	10	0	0	3	3	0	6	8	2	9	20	19	11	2
1	1	3	6	5	7	7	10	9	7	6	4	8	8	8	4	7	4	14	16	21	21
3	5	6	9	8	10	8	8	7	3	6	3	7	5	8	0	3	10	20	21	19	21
5	5	4	5	4	5	5	6	4	4	5	4	6	6	5	6	5	6	15	15	16	16
10	8	10	3	1	2	10	9	10	1	0	0	1	0	2	8	7	7	23	18	10	7
10	10	10	8	8	10	9	9	10	2	1	2	7	7	8	7	2	9	27	27	16	16
9	7	8	9	8	8	8	8	8	4	4	4	5	5	5	3	4	3	26	23	12	13
7	8	7	6	6	7	8	7	7	4	3	4	3	4	6	5	3	7	21	21	12	10
10	7	9	7	7	8	4	3	9	4	3	4	4	3	10	6	7	9	21	17	14	13
9	10	9	7	1	6	9	10	9	1	0	2	5	2	8	6	0	7	25	21	12	2
10	10	10	10	10	10	10	10	10	2	1	3	1	1	5	2	1	6	30	30	5	3
7	9	8	5	5	8	7	6	10	3	1	2	3	4	5	6	7	6	19	20	12	12
8	9	9	8	7	9	8	8	9	6	4	5	7	6	9	5	5	7	24	24	19	15
8	7	9	6	5	6	9	8	8	6	6	6	9	8	9	9	9	9	23	20	24	23
8	9	9	6	5	8	7	7	10	6	5	5	5	4	6	4	8	8	21	21	18	17
8	9	9	7	6	7	9	8	10	6	4	6	5	4	9	7	5	8	24	23	18	13
10	10	10	9	9	10	10	10	10	8	9	10	8	9	10	3	4	10	29	29	24	28
9	7	10	8	4	7	9	3	10	2	0	4	1	0	8	5	3	6	26	14	8	3
8	9	8	7	7	8	6	5	7	5	2	2	3	2	9	2	4	6	21	21	15	8
10	10	10	6	2	10	10	9	10	4	1	5	2	6	9	1	8	10	26	21	14	15
9	8	10	7	7	8	8	9	8	3	1	2	4	4	8	5	6	8	24	24	12	11
6	5	6	0	0	0	7	8	9	10	9	9	10	10	10	8	7	9	13	13	28	26
3	6	5	2	2	2	7	7	7	0	1	0	10	0	1	5	4	6	12	15	15	5
10	10	10	7	10	10	10	10	10	5	10	5	0	3	0	3	10	10	27	30	15	23
7	7	7	7	7	7	8	5	6	8	6	6	8	8	7	8	9	6	22	19	24	23
8	7	7	6	7	8	8	7	8	3	3	3	3	7	7	6	7	9	22	21	12	17
9	10	10	9	8	8	8	6	8	5	5	4	2	2	2	2	2	2	26	24	9	9
8	8	8	7	7	6	9	10	10	4	3	2	7	8	8	8	9	9	24	25	19	20
7	6	6	8	9	9	7	8	6	5	7	4	3	4	9	8	7	6	22	23	16	18
9	10	8	7	7	9	9	8	9	2	2	3	1	5	4	6	7	5	25	25	9	14
7	8	6	8	8	10	9	8	8	8	7	7	7	7	6	7	8	7	24	24	22	22
2	5	3	4	1	6	8	9	9	2	2	2	1	1	4	3	5	5	14	15	6	8
4	6	7	5	5	8	5	6	7	5	3	2	3	3	3	4	5	6	14	17	12	11
7	8	9	4	2	3	6	7	10	7	5	8	2	8	9	7	8	8	17	17	16	21
7	8	8	5	4	1	7	6	5	2	2	0	0	3	0	2	4	4	19	18	4	9
8	7	10	10	10	10	8	9	10	9	9	10	6	7	9	2	10	10	26	26	25	26
9	9	9	7	7	7	9	6	8	4	2	7	2	5	7	5	4	7	25	22	11	11
7	2	7	5	3	1	7	7	9	0	0	0	2	2	2	2	4	4	19	12	4	6
9	10	10	5	5	10	10	10	10	5	5	5	5	5	5	5	5	5	24	25	15	15
4	6	5	4	3	4	8	8	7	7	8	7	0	5	8	1	3	6	16	17	8	16
10	10	10	7	8	9	10	10	10	2	2	1	4	0	10	7	6	10	27	28	13	8
7	5	8	9	6	8	9	6	10	5	4	8	8	5	7	7	6	10	25	17	20	15
5	6	8	6	7	8	8	10	10	4	3	3	8	9	10	7	4	8	19	23	19	20
6	8	8	3	3	2	4	4	3	2	4	2	3	3	1	2	1	1	13	15	7	8
8	7	8	4	3	5	8	9	7	1	2	1	0	0	1	5	4	4	20	19	6	6
7	9	10	5	5	9	7	7	8	3	5	10	3	4	8	2	2	6	19	21	8	11
9	7	8	7	5	6	6	5	8	2	0	5	1	0	9	4	3	9	22	17	7	3
8	7	8	8	8	9	6	8	10	4	5	5	4	8	5	2	6	7	22	23	16	19
8	9	10	7	7	9	9	10	10	7	2	9	3	7	10	8	9	10	24	26	18	18
9	10	10	8	9	9	8	9	10	6	3	8	6	2	10	0	2	10	25	28	19	7
8	8	6	9	8	8	9	9	6	6	5	5	9	3	6	3	7	7	26	25	22	15
1	1	10	6	6	10	2	1	8	1	0	3	1	0	6	3	1	5	9	8	5	1
8	8	9	6	7	9	9	10	9	6	6	6	5	6	8	2	7	9	23	25	18	19
7	8	8	4	4	2	3	2	4	1	0	1	2	1	4	1	4	6	14	14	9	5
7	8	8	7	6	7	8	8	9	2	2	1	5	6	6	1	3	7	22	22	14	16
8	5	10	4	2	9	9	8	10	3	1	10	7	3	10	7	6	10	21	15	17	10
10	8	10	5	6	7	10	10	9	1	2	2	0	3	2	2	3	4	25	24	3	8
6	4	6	5	7	6	6	7	6	6	8	7	3	5	6	7	4	6	17	18	16	17
9	6	5	3	5	9	5	8	10	8	8	2	4	10	10	1	5	7	17	19	13	23
10	10	10	8	6	10	10	10	10	5	1	4	6	4	8	3	1	2	28	26	14	6
8	9	10	7	6	6	8	8	10	1	3	0	3	0	3	2	1	6	23	23	10	4
