# Supplementary material for: Sure-thing vs. probabilistic charitable giving: Experimental evidence on the role of individual differences in risky and ambiguous charitable decision-making
Source: PLoS One. 2022 Sep 22;17(9):e0273971. doi: 10.1371/journal.pone.0273971 (PMC9499298; doi:10.1371/journal.pone.0273971)
Supplement: S2 Data — (CSV) [file pone.0273971.s011.csv]

FirstChoice	FirstChoiceBinary	FirstChoiceSTP	FirstDonation	SecondChoice	SecondChoiceSTP	SecondChoiceBinary	SecondDonation	BRET_Opened	BRET_Bomb	Price_Risky	Price_Ambiguous	Ambiguity_Aversion	Endowment_Secondary	Impact_SureThing	Impact_Probabilistic	ImpactEstimate_SureThing	ImpactEstimate_Probabilistic	Comprehension_Overspend	Attention_Check	Comprehension_BRET	Comprehension_Boxes	Comprehension_Binary	Comprehension_Total	Pre_14	Pre_28	Pre_42	Pre_56	Pre_70	Pre_84	Pre_98	Numeracy	Empathy	Optimism	Age	Gender	Gender_Male	Gender_Female	Education	Education_HighSchool	Education_Undergraduate	Education_Postgraduate	ReligiousAffiliation	Religion_None	Religion_Protestantism	Religion_Catholicism	Religion_Islam	Religion_Judaism	Religion_Buddhism	Religion_Hinduism
1	1	0	50	3	0	1	18	10	0	14	8	6	28	90	20	90	15	0	0	0	0	0	0	9	18	27	36	45	54	63	10	75	39	62	0	1	0	1	0	1	0	2	0	0	1	0	0	0	0
5	1	1	75	5	1	1	92	4	0	10	5	5	38	70	80	70	81	1	0	0	0	1	1	14	28	42	56	70	84	98	10	81	33	65	0	1	0	1	0	1	0	6	0	0	0	0	0	0	1
0	0	2	0	0	2	0	0	7	0	12	12	0	38					0	0	0	0	0	0	0	0	0	0	0	0	0	9	72	48	67	0	1	0	2	0	0	1	6	0	0	0	0	0	0	1
0	0	2	0	0	2	0	0	13	1	15	5	10	20					0	0	1	0	1	1	2	4	5	7	8	9	10	9	68	39	20	0	1	0	1	0	1	0	3	0	0	0	1	0	0	0
0	0	2	0	0	2	0	0	13	0	20	15	5	41	91	73	100	100	0	0	0	1	1	1	0	0	0	0	0	0	0	10	80	27	25	1	0	1	1	0	1	0	0	1	0	0	0	0	0	0
0	0	2	0	0	2	0	0	25	1	12	12	0	37	55	70	50	50	0	0	1	0	1	1	1	2	4	5	7	8	9	9	78	26	24	0	1	0	1	0	1	0	0	1	0	0	0	0	0	0
0	0	2	0	0	2	0	0	12	1	15	18	-3	25	90	1	90	50	0	0	0	0	0	0	0	0	0	0	0	0	0	9	63	27	66	0	1	0	0	1	0	0	4	0	0	0	0	1	0	0
2	1	0	75	2	0	1	24	15	1	25	25	0	25	100	72	61	61	0	0	0	0	0	0	14	28	42	56	70	84	98	10	77	33	31	1	0	1	2	0	0	1	0	1	0	0	0	0	0	0
1	1	0	38	1	0	1	20	8	1	15	15	0	40	81	51	75	60	0	0	1	0	1	1	10	20	35	40	50	60	75	10	72	23	46	1	0	1	1	0	1	0	0	1	0	0	0	0	0	0
7	1	0	75	0	2	0	0	12	1	13	7	6	32					0	0	0	0	0	0	0	0	0	0	0	0	0	9	78	38	26	0	1	0	2	0	0	1	0	1	0	0	0	0	0	0
0	0	2	0	0	2	0	0	5	0	25	25	0	35	4	2	16	18	0	0	0	0	0	0	2	4	6	8	10	12	14	10	48	36	23	1	0	1	0	1	0	0	0	1	0	0	0	0	0	0
0	0	2	0	0	2	0	0	8	0	13	15	-2	66	50	32	30	21	0	0	0	0	0	0	0	0	0	0	0	0	0	9	80	37	42	1	0	1	2	0	0	1	0	1	0	0	0	0	0	0
0	0	2	0	1	0	1	20	9	0	15	25	-10	43	70	2	93	6	0	0	0	1	1	1	10	20	35	48	50	70	72	9	87	26	60	1	0	1	2	0	0	1	0	1	0	0	0	0	0	0
0	0	2	0	0	2	0	0	9	0	25	25	0	43	61	62	76	75	0	0	0	0	0	0	0	0	0	0	0	0	0	9	77	27	29	1	0	1	1	0	1	0	0	1	0	0	0	0	0	0
0	0	2	0	0	2	0	0	5	0	10	20	-10	45	24	21	28	37	0	0	1	1	1	2	1	2	4	8	10	12	20	8	62	32	32	1	0	1	2	0	0	1	0	1	0	0	0	0	0	0
0	0	2	0	0	2	0	0	9	1	10	10	0	25	50	0	64	8	0	0	1	0	1	1	0	0	0	0	0	0	0	8	72	41	50	0	1	0	0	1	0	0	0	1	0	0	0	0	0	0
0	0	2	0	0	2	0	0	24	1	23	21	2	25	51	51	66	84	0	0	1	1	1	2	0	0	0	0	0	0	0	8	72	28	20	1	0	1	0	1	0	0	2	0	0	1	0	0	0	0
0	0	2	0	0	2	0	0	13	0	4	6	-2	55	71	62	79	70	0	0	0	0	0	0	0	0	0	0	0	0	0	8	78	35	22	1	0	1	1	0	1	0	3	0	0	0	1	0	0	0
2	1	0	65	3	0	1	32	13	1	15	15	0	40	76	10	70	10	0	0	0	0	0	0	10	20	35	45	60	70	90	10	75	34	18	1	0	1	0	1	0	0	0	1	0	0	0	0	0	0
2	1	0	75	2	0	1	98	4	0	10	10	0	28	83	11	92	22	1	0	0	0	1	1	14	28	42	56	70	84	98	8	81	28	47	1	0	1	0	1	0	0	2	0	0	1	0	0	0	0
0	0	2	0	0	2	0	0	0	0	10	5	5	5	51	48	50	53	0	0	1	1	1	2	0	0	0	0	0	0	0	6	67	33	28	1	0	1	1	0	1	0	0	1	0	0	0	0	0	0
0	0	2	0	0	2	0	0	12	1	12	12	0	25	61	50	90	62	0	0	0	1	1	1	0	0	0	0	0	0	0	9	71	26	18	0	1	0	0	1	0	0	0	1	0	0	0	0	0	0
5	1	1	25	2	0	1	13	10	0	12	10	2	42	70	85	75	90	0	0	0	0	0	0	4	8	12	16	20	24	28	10	84	40	27	1	0	1	1	0	1	0	0	1	0	0	0	0	0	0
0	0	2	0	0	2	0	0	23	1	18	21	-3	18	81	90	78	81	0	0	0	0	0	0	4	8	12	20	25	27	30	10	81	25	20	1	0	1	0	1	0	0	0	1	0	0	0	0	0	0
0	0	2	0	0	2	0	0	9	0	11	11	0	54	20	1	91	10	0	0	0	1	1	1	7	14	21	21	21	21	21	9	79	22	40	1	0	1	1	0	1	0	0	1	0	0	0	0	0	0
5	1	1	75	1	0	1	25	8	0	25	25	0	66	78	77	59	60	0	0	1	1	1	2	14	28	42	56	70	84	98	9	86	26	25	1	0	1	2	0	0	1	0	1	0	0	0	0	0	0
1	1	0	75	1	0	1	41	11	1	15	15	0	40	74	75	56	49	1	0	0	0	1	1	14	28	42	56	70	84	98	7	84	29	22	1	0	1	0	1	0	0	0	1	0	0	0	0	0	0
5	1	1	75	6	1	1	44	8	1	22	10	12	25	55	70	74	83	1	0	0	1	1	2	10	20	30	40	50	60	80	5	68	26	58	1	0	1	0	1	0	0	0	1	0	0	0	0	0	0
2	1	0	50	1	0	1	27	13	1	13	5	8	18	80	60	70	20	1	0	0	0	1	1	7	14	21	28	35	42	49	10	84	32	24	1	0	1	1	0	1	0	0	1	0	0	0	0	0	0
2	1	0	10	0	2	0	0	3	0	14	16	-2	31	90	35	100	0	0	0	1	0	1	1	5	10	15	20	25	30	30	7	54	31	19	0	1	0	2	0	0	1	0	1	0	0	0	0	0	0
7	1	0	25	0	2	0	0	10	0	25	10	15	30					0	0	0	0	0	0	0	0	0	0	0	0	0	10	89	23	22	1	0	1	0	1	0	0	0	1	0	0	0	0	0	0
0	0	2	0	0	2	0	0	7	1	15	20	-5	40					0	0	1	1	1	2	0	0	0	0	0	0	0	10	83	25	30	1	0	1	1	0	1	0	0	1	0	0	0	0	0	0
0	0	2	0	1	0	1	9	4	0	14	14	0	36	71	82	60	60	0	0	0	0	0	0	4	8	2	6	10	4	8	10	80	42	39	1	0	1	0	1	0	0	1	0	1	0	0	0	0	0
3	1	0	25	5	1	1	20	8	0	20	15	5	56	90	25	95	20	0	0	0	0	0	0	5	10	20	25	30	40	45	9	83	18	42	1	0	1	0	1	0	0	1	0	1	0	0	0	0	0
1	1	0	25	5	1	1	5	7	1	14	4	10	4	70	8	90	4	1	0	0	0	1	1	4	8	12	16	20	24	28	9	80	32	31	1	0	1	0	1	0	0	0	1	0	0	0	0	0	0
0	0	2	0	0	2	0	0	2	0	10	5	5	19	61	58	60	65	0	1	0	0	1	1	4	4	2	6	9	4	3	9	64	29	20	1	0	1	0	1	0	0	0	1	0	0	0	0	0	0
0	0	2	0	0	2	0	0	10	0	12	13	-1	45	90	90	80	80	0	0	0	0	0	0	0	0	0	0	0	0	0	10	97	19	27	1	0	1	0	1	0	0	0	1	0	0	0	0	0	0
0	0	2	0	2	0	1	5	16	1	20	20	0	20	80	44	76	39	0	0	0	1	1	1	2	3	2	6	5	4	3	10	85	25	21	1	0	1	0	1	0	0	0	1	0	0	0	0	0	0
0	0	2	0	0	2	0	0	7	0	12	10	2	36					0	0	0	1	1	1	0	0	0	0	0	0	0	10	80	32	23	1	0	1	2	0	0	1	0	1	0	0	0	0	0	0
2	1	0	75	2	0	1	50	5	0	10	10	0	30	71	91	60	82	1	0	0	0	1	1	14	28	42	56	70	84	98	8	80	33	55	1	0	1	1	0	1	0	1	0	1	0	0	0	0	0
7	1	0	75	1	0	1	50	13	0	12	12	0	50					0	0	1	1	1	2	14	28	42	50	50	50	50	10	79	36	34	0	1	0	2	0	0	1	2	0	0	1	0	0	0	0
0	0	2	0	3	0	1	25	5	0	18	15	3	53	75	1	84	7	0	0	0	0	0	0	7	14	21	28	35	42	49	10	70	30	56	1	0	1	1	0	1	0	0	1	0	0	0	0	0	0
8	1	1	25	2	0	1	11	11	0	15	10	5	22					0	0	1	0	1	1	7	14	21	28	35	42	49	10	90	38	18	1	0	1	0	1	0	0	6	0	0	0	0	0	0	1
0	0	2	0	0	2	0	0	0	0	0	0	0	25	51	52	51	52	0	0	1	0	1	1	0	0	0	0	0	0	0	8	74	28	58	0	1	0	0	1	0	0	0	1	0	0	0	0	0	0
0	0	2	0	5	1	1	10	13	1	10	10	0	35	71	51	71	50	0	0	0	1	1	1	4	8	12	16	14	14	18	10	77	21	61	1	0	1	2	0	0	1	1	0	1	0	0	0	0	0
7	1	0	75	0	2	0	0	6	0	20	10	10	22					0	0	1	1	1	2	0	0	0	0	0	0	0	8	99	36	36	1	0	1	2	0	0	1	2	0	0	1	0	0	0	0
0	0	2	0	0	2	0	0	10	1	10	20	-10	10					0	0	1	0	1	1	1	4	8	12	16	20	25	8	82	30	30	1	0	1	2	0	0	1	0	1	0	0	0	0	0	0
0	0	2	0	0	2	0	0	16	1	10	20	-10	25	52	52	77	79	0	0	0	0	0	0	0	0	0	0	0	0	0	9	86	29	35	1	0	1	2	0	0	1	0	1	0	0	0	0	0	0
0	0	2	0	0	2	0	0	12	1	25	25	0	50	70	21	90	50	0	0	1	1	1	2	0	0	0	0	0	0	0	10	73	29	26	0	1	0	0	1	0	0	0	1	0	0	0	0	0	0
0	0	2	0	0	2	0	0	15	1	13	10	3	50	94	48	100	66	0	0	0	0	0	0	0	0	0	0	0	0	0	10	72	35	46	0	1	0	0	1	0	0	0	1	0	0	0	0	0	0
0	0	2	0	5	1	1	98	8	0	25	25	0	41	10	10	10	10	1	0	1	0	1	2	14	28	42	56	70	84	98	9	63	26	36	1	0	1	1	0	1	0	0	1	0	0	0	0	0	0
2	1	0	40	0	2	0	0	3	0	10	15	-5	16	63	42	65	50	0	0	0	0	0	0	14	28	42	42	42	42	42	7	91	14	31	1	0	1	2	0	0	1	0	1	0	0	0	0	0	0
0	0	2	0	0	2	0	0	7	0	20	15	5	14	71	6	78	18	0	0	1	0	1	1	0	0	0	0	0	0	0	10	76	35	32	1	0	1	0	1	0	0	0	1	0	0	0	0	0	0
2	1	0	75	2	0	1	50	8	1	10	10	0	20	91	92	70	80	1	0	0	1	1	2	14	28	42	56	70	84	98	9	90	31	34	1	0	1	0	1	0	0	0	1	0	0	0	0	0	0
1	1	0	40	4	1	1	15	7	0	13	25	-12	52	50	26	90	30	0	0	0	0	0	0	4	8	12	16	20	24	36	10	64	23	55	0	1	0	0	1	0	0	0	1	0	0	0	0	0	0
0	0	2	0	0	2	0	0	5	0	20	20	0	35	59	59	50	29	0	0	1	0	1	1	0	0	0	0	0	0	0	8	64	48	57	2	0	0	0	1	0	0	0	1	0	0	0	0	0	0
0	0	2	0	0	2	0	0	8	0	2	2	0	20	54	45	71	76	0	0	0	1	1	1	0	0	0	0	0	0	0	8	77	19	24	1	0	1	1	0	1	0	0	1	0	0	0	0	0	0
2	1	0	75	5	1	1	25	9	1	18	17	1	25	70	70	80	80	0	0	0	0	0	0	14	28	42	56	70	84	98	10	81	40	43	1	0	1	2	0	0	1	0	1	0	0	0	0	0	0
0	0	2	0	0	2	0	0	14	0	5	15	-10	33					0	0	0	1	1	1	14	28	42	56	70	84	98	8	83	39	26	1	0	1	0	1	0	0	0	1	0	0	0	0	0	0
1	1	0	50	1	0	1	27	6	0	12	9	3	21	93	2	97	1	1	0	0	0	1	1	14	28	42	56	50	70	70	10	78	36	52	0	1	0	2	0	0	1	1	0	1	0	0	0	0	0
3	1	0	45	3	0	1	40	12	0	10	15	-5	74	81	71	60	49	0	0	1	1	1	2	9	15	25	35	40	50	70	10	89	39	31	1	0	1	1	0	1	0	1	0	1	0	0	0	0	0
2	1	0	75	1	0	1	50	9	0	25	25	0	68	75	20	75	20	0	0	0	0	0	0	14	28	42	56	70	84	98	10	66	33	44	1	0	1	2	0	0	1	0	1	0	0	0	0	0	0
0	0	2	0	0	2	0	0	10	1	18	18	0	25	30	10	40	20	0	0	0	0	0	0	0	0	0	0	0	0	0	10	80	31	31	1	0	1	1	0	1	0	0	1	0	0	0	0	0	0
0	0	2	0	0	2	0	0	17	1	20	20	0	25					0	0	0	0	0	0	0	0	0	0	0	0	0	10	65	41	34	0	1	0	1	0	1	0	0	1	0	0	0	0	0	0
0	0	2	0	0	2	0	0	9	0	25	15	10	68	94	71	62	59	0	0	0	1	1	1	0	0	0	0	0	0	0	10	76	24	32	1	0	1	0	1	0	0	0	1	0	0	0	0	0	0
0	0	2	0	0	2	0	0	5	0	10	15	-5	35	40	10	30	20	0	0	1	1	1	2	0	0	0	0	0	0	0	8	63	37	60	0	1	0	0	1	0	0	0	1	0	0	0	0	0	0
3	1	0	75	2	0	1	15	3	0	20	10	10	31	100	44	84	17	0	0	0	0	0	0	7	14	21	28	35	42	49	9	77	38	33	1	0	1	2	0	0	1	0	1	0	0	0	0	0	0
2	1	0	25	4	1	1	12	13	1	13	13	0	50	65	55	70	40	0	0	0	0	0	0	2	4	10	14	18	22	25	10	81	27	35	0	1	0	2	0	0	1	1	0	1	0	0	0	0	0
5	1	1	20	1	0	1	20	4	0	10	10	0	18	75	77	68	80	1	0	1	0	1	2	5	10	10	15	15	20	20	8	84	21	32	1	0	1	1	0	1	0	0	1	0	0	0	0	0	0
2	1	0	75	0	2	0	0	8	0	15	5	10	21	75	60	70	50	0	0	1	1	1	2	0	0	0	0	40	44	56	9	87	31	42	1	0	1	1	0	1	0	1	0	1	0	0	0	0	0
0	0	2	0	0	2	0	0	5	1	5	5	0	5	40	21	40	22	0	0	0	0	0	0	4	8	2	6	10	4	8	9	70	30	33	1	0	1	0	1	0	0	0	1	0	0	0	0	0	0
0	0	2	0	0	2	0	0	5	0	25	25	0	35	40	80	23	89	0	0	0	1	1	1	14	28	0	0	0	0	0	10	96	36	26	1	0	1	1	0	1	0	0	1	0	0	0	0	0	0
1	1	0	75	0	2	0	0	6	0	10	15	-5	47	80	30	70	40	0	0	0	1	1	1	0	0	0	0	0	0	0	10	67	41	59	0	1	0	2	0	0	1	0	1	0	0	0	0	0	0
1	1	0	75	4	1	1	25	4	0	25	25	0	33	99	50	61	33	0	0	1	0	1	1	0	0	0	0	0	0	0	10	83	24	33	1	0	1	1	0	1	0	0	1	0	0	0	0	0	0
2	1	0	50	5	1	1	26	13	0	25	25	0	26	80	30	70	30	0	0	1	1	1	2	4	8	12	16	20	24	28	10	84	27	37	1	0	1	0	1	0	0	0	1	0	0	0	0	0	0
2	1	0	75	0	2	0	0	13	0	25	25	0	51	80	40	80	30	0	0	0	1	1	1	14	28	42	56	70	84	98	10	89	29	40	1	0	1	1	0	1	0	1	0	1	0	0	0	0	0
2	1	0	75	3	0	1	38	4	0	1	1	0	10	80	10	80	20	1	0	1	0	1	2	14	28	42	56	70	84	98	10	78	31	25	1	0	1	2	0	0	1	0	1	0	0	0	0	0	0
5	1	1	75	2	0	1	42	10	0	15	13	2	35	85	90	100	100	1	0	1	1	1	3	14	28	42	56	70	84	98	9	82	22	28	1	0	1	1	0	1	0	0	1	0	0	0	0	0	0
0	0	2	0	0	2	0	0	5	0	10	6	4	26	41	30	48	56	0	0	1	1	1	2	0	0	0	0	0	0	0	10	83	38	50	1	0	1	1	0	1	0	0	1	0	0	0	0	0	0
5	1	1	25	0	2	0	0	18	1	10	10	0	10	68	46	65	41	0	0	1	0	1	1	4	8	12	16	20	24	28	5	79	32	36	1	0	1	1	0	1	0	0	1	0	0	0	0	0	0
0	0	2	0	0	2	0	0	8	0	25	25	0	66	90	40	96	35	0	0	0	1	1	1	0	0	0	0	0	0	0	10	88	37	38	1	0	1	1	0	1	0	0	1	0	0	0	0	0	0
0	0	2	0	0	2	0	0	11	0	25	25	0	47	89	39	99	19	0	0	0	1	1	1	0	0	0	0	0	0	0	10	83	39	27	1	0	1	1	0	1	0	0	1	0	0	0	0	0	0
3	1	0	75	3	0	1	20	10	0	5	5	0	20	100	0	100	0	0	0	0	0	0	0	14	28	42	56	70	84	98	10	97	46	50	1	0	1	2	0	0	1	0	1	0	0	0	0	0	0
0	0	2	0	6	1	1	10	9	0	20	20	0	38	41	11	51	20	0	0	0	0	0	0	4	8	10	12	15	16	17	10	66	35	28	1	0	1	2	0	0	1	4	0	0	0	0	1	0	0
2	1	0	50	0	2	0	0	10	0	13	13	0	46	80	20	75	10	0	0	0	1	1	1	0	0	0	0	0	0	8	9	81	27	27	1	0	1	0	1	0	0	0	1	0	0	0	0	0	0
0	0	2	0	0	2	0	0	9	0	10	10	0	53	60	50	90	90	0	0	0	1	1	1	0	0	0	0	0	0	0	9	73	32	36	1	0	1	2	0	0	1	0	1	0	0	0	0	0	0
1	1	0	25	5	1	1	17	14	0	5	5	0	38	84	66	90	75	0	0	0	0	0	0	4	8	12	6	20	4	8	7	68	24	41	0	1	0	0	1	0	0	0	1	0	0	0	0	0	0
0	0	2	0	0	2	0	0	25	1	12	10	2	37	61	25	46	18	0	0	1	0	1	1	6	12	18	25	38	40	46	9	51	27	36	1	0	1	2	0	0	1	1	0	1	0	0	0	0	0
2	1	0	75	2	0	1	98	6	0	20	20	0	37	100	88	100	88	1	0	0	0	1	1	14	28	42	56	70	84	98	10	81	36	25	1	0	1	0	1	0	0	0	1	0	0	0	0	0	0
0	0	2	0	3	0	1	1	7	1	25	15	10	0	29	7	30	10	1	0	0	0	1	1	14	28	42	56	70	84	98	10	84	24	24	1	0	1	2	0	0	1	0	1	0	0	0	0	0	0
7	1	0	25	4	1	1	10	14	1	25	25	0	50					0	0	1	1	1	2	4	8	7	16	20	34	18	9	77	25	29	1	0	1	1	0	1	0	0	1	0	0	0	0	0	0
0	0	2	0	0	2	0	0	5	0	12	12	0	47	14	46	40	61	0	0	1	0	1	1	7	14	28	28	35	42	49	10	97	35	32	1	0	1	1	0	1	0	0	1	0	0	0	0	0	0
0	0	2	0	0	2	0	0	7	0	0	0	0	14	70	30	70	20	0	0	1	0	1	1	0	0	0	0	0	0	5	10	83	39	36	1	0	1	2	0	0	1	3	0	0	0	1	0	0	0
3	1	0	50	6	1	1	14	10	0	20	15	5	45	100	40	83	35	0	0	1	1	1	2	5	10	15	20	25	30	35	10	82	30	20	0	1	0	0	1	0	0	0	1	0	0	0	0	0	0
0	0	2	0	0	2	0	0	7	0	10	20	-10	49	50	1	69	32	0	0	0	0	0	0	0	0	0	0	0	0	0	10	58	27	30	1	0	1	1	0	1	0	0	1	0	0	0	0	0	0
0	0	2	0	1	0	1	1	15	0	10	15	-5	40	100	100	93	91	0	0	1	0	1	1	1	1	1	1	3	5	6	8	82	21	26	1	0	1	0	1	0	0	0	1	0	0	0	0	0	0
0	0	2	0	0	2	0	0	7	0	15	10	5	29	49	6	25	10	0	0	1	0	1	1	0	0	0	0	0	0	0	10	86	23	33	0	1	0	1	0	1	0	2	0	0	1	0	0	0	0
0	0	2	0	0	2	0	0	5	0	25	25	0	35	65	55	76	60	0	0	1	0	1	1	0	0	0	0	0	0	0	8	74	29	58	1	0	1	0	1	0	0	1	0	1	0	0	0	0	0
0	0	2	0	0	2	0	0	13	0	15	15	0	51	50	65	50	79	0	0	0	0	0	0	0	0	0	0	0	0	0	10	82	29	31	1	0	1	1	0	1	0	0	1	0	0	0	0	0	0
0	0	2	0	0	2	0	0	8	0	25	25	0	16	80	57	71	72	0	0	0	0	0	0	2	4	8	16	20	22	25	8	83	26	23	1	0	1	0	1	0	0	0	1	0	0	0	0	0	0
2	1	0	65	2	0	1	20	5	0	10	11	-1	21	90	75	95	5	0	0	0	1	1	1	12	25	40	50	65	80	90	10	88	37	59	1	0	1	0	1	0	0	0	1	0	0	0	0	0	0
0	0	2	0	0	2	0	0	15	1	25	25	0	50	3	5	3	4	0	0	1	0	1	1	7	14	21	28	35	40	40	9	78	28	37	1	0	1	0	1	0	0	0	1	0	0	0	0	0	0
8	1	1	75	0	2	0	0	25	1	7	11	-4	50					0	0	1	1	1	2	7	7	20	30	30	35	40	10	73	32	18	1	0	1	1	0	1	0	0	1	0	0	0	0	0	0
0	0	2	0	2	0	1	34	17	0	25	25	0	84	70	60	100	25	0	0	1	1	1	2	7	14	26	28	35	47	56	10	51	26	20	0	1	0	0	1	0	0	0	1	0	0	0	0	0	0
0	0	2	0	0	2	0	0	12	0	12	10	2	59	74	49	86	55	0	0	0	0	0	0	0	0	0	0	0	0	0	10	84	28	24	1	0	1	0	1	0	0	0	1	0	0	0	0	0	0
0	0	2	0	6	1	1	6	11	1	12	8	4	33	91	39	90	29	0	0	0	0	0	0	3	6	8	11	14	17	19	10	89	29	26	1	0	1	2	0	0	1	0	1	0	0	0	0	0	0
0	0	2	0	0	2	0	0	7	1	20	17	3	45	46	54	64	71	0	0	0	0	0	0	0	0	0	0	0	0	0	8	83	33	32	1	0	1	0	1	0	0	0	1	0	0	0	0	0	0
1	1	0	75	0	2	0	0	11	0	18	15	3	62	91	31	100	0	0	0	0	0	0	0	0	0	0	0	0	0	0	10	85	34	29	0	1	0	1	0	1	0	0	1	0	0	0	0	0	0
0	0	2	0	0	2	0	0	10	0	20	20	0	45	50	50	60	61	0	0	0	0	0	0	0	0	0	0	0	0	0	10	68	39	61	0	1	0	1	0	1	0	0	1	0	0	0	0	0	0
3	1	0	75	3	0	1	25	8	0	15	15	0	46	100	80	81	80	0	0	0	1	1	1	10	20	35	45	60	70	80	9	92	37	28	1	0	1	2	0	0	1	0	1	0	0	0	0	0	0
7	1	0	75	0	2	0	0	8	0	12	12	0	28					0	0	0	0	0	0	0	0	0	0	0	0	0	10	72	26	21	2	0	0	0	1	0	0	0	1	0	0	0	0	0	0
7	1	0	50	4	1	1	4	4	0	13	5	8	26					0	0	0	1	1	1	1	3	4	5	7	8	9	10	79	35	63	1	0	1	1	0	1	0	2	0	0	1	0	0	0	0
0	0	2	0	0	2	0	0	16	1	25	25	0	25	90	47	95	26	0	0	0	1	1	1	0	0	0	0	0	0	0	9	79	36	30	0	1	0	1	0	1	0	0	1	0	0	0	0	0	0
5	1	1	50	0	2	0	0	8	0	12	15	-3	16	2	75	20	80	0	0	1	0	1	1	0	0	0	0	0	0	0	9	87	29	39	1	0	1	1	0	1	0	0	1	0	0	0	0	0	0
0	0	2	0	0	2	0	0	5	0	25	25	0	60	85	98	85	52	0	0	1	1	1	2	14	28	24	25	25	25	25	8	96	21	27	1	0	1	0	1	0	0	0	1	0	0	0	0	0	0
0	0	2	0	0	2	0	0	12	0	10	5	5	39	60	80	70	60	0	0	0	0	0	0	4	8	2	6	1	4	8	5	70	32	18	0	1	0	0	1	0	0	2	0	0	1	0	0	0	0
0	0	2	0	0	2	0	0	13	1	13	13	0	13	30	15	53	46	0	0	0	0	0	0	0	0	0	0	0	0	0	10	80	33	39	0	1	0	2	0	0	1	0	1	0	0	0	0	0	0
2	1	0	35	6	1	1	9	10	0	12	12	0	57	63	24	64	17	0	0	0	1	1	1	0	0	7	8	10	12	15	10	92	24	23	0	1	0	1	0	1	0	0	1	0	0	0	0	0	0
0	0	2	0	0	2	0	0	7	0	10	10	0	39	50	50	61	61	0	0	0	1	1	1	0	0	0	0	0	0	0	9	81	39	27	1	0	1	0	1	0	0	2	0	0	1	0	0	0	0
3	1	0	75	1	0	1	60	5	0	24	25	-1	60	91	74	88	60	0	0	0	0	0	0	14	28	42	56	70	84	98	10	78	35	68	1	0	1	1	0	1	0	6	0	0	0	0	0	0	1
0	0	2	0	0	2	0	0	7	0	10	15	-5	39	90	58	88	81	0	0	1	1	1	2	5	10	15	20	25	26	30	8	72	30	21	1	0	1	2	0	0	1	3	0	0	0	1	0	0	0
2	1	0	75	1	0	1	80	9	0	15	15	0	58	84	27	82	44	1	0	0	1	1	2	10	20	30	40	50	60	80	10	87	32	42	1	0	1	1	0	1	0	0	1	0	0	0	0	0	0
2	1	0	75	6	1	1	25	0	0	12	12	0	12	91	90	90	90	1	0	0	0	1	1	14	28	42	56	70	84	98	9	84	27	19	1	0	1	0	1	0	0	0	1	0	0	0	0	0	0
0	0	2	0	0	2	0	0	5	0	10	10	0	30					0	0	0	0	0	0	7	14	21	29	35	42	49	8	80	34	47	1	0	1	2	0	0	1	0	1	0	0	0	0	0	0
0	0	2	0	0	2	0	0	8	1	15	10	5	10	32	37	28	30	0	0	0	0	0	0	7	14	21	28	35	42	49	9	79	20	53	1	0	1	0	1	0	0	0	1	0	0	0	0	0	0
1	1	0	75	0	2	0	0	7	1	5	5	0	10	100	100	70	80	0	0	1	1	1	2	0	0	0	0	0	0	0	9	93	43	29	1	0	1	1	0	1	0	0	1	0	0	0	0	0	0
2	1	0	75	0	2	0	0	11	0	15	15	0	47	80	40	100	62	0	0	0	1	1	1	4	8	2	25	20	30	20	9	96	33	21	1	0	1	0	1	0	0	2	0	0	1	0	0	0	0
1	1	0	40	6	1	1	14	11	0	20	22	-2	44	70	50	70	77	0	0	0	0	0	0	7	12	18	26	30	34	48	8	85	32	27	1	0	1	0	1	0	0	0	1	0	0	0	0	0	0
2	1	0	75	1	0	1	45	5	0	1	1	0	12	70	70	75	65	1	0	0	0	1	1	14	28	42	56	70	84	98	10	83	33	36	1	0	1	0	1	0	0	0	1	0	0	0	0	0	0
0	0	2	0	0	2	0	0	7	0	20	5	15	64	74	30	80	40	0	0	0	0	0	0	0	0	0	0	0	0	0	10	84	43	45	1	0	1	0	1	0	0	0	1	0	0	0	0	0	0
1	1	0	75	3	0	1	46	9	1	12	13	-1	38	20	60	40	75	1	0	0	0	1	1	14	28	42	56	70	84	98	8	91	36	31	0	1	0	2	0	0	1	0	1	0	0	0	0	0	0
7	1	0	25	3	0	1	11	8	0	19	20	-1	36					0	0	0	1	1	1	4	8	12	16	20	24	28	10	78	31	27	0	1	0	0	1	0	0	0	1	0	0	0	0	0	0
0	0	2	0	3	0	1	10	3	0	10	10	0	26	20	5	29	6	0	0	0	1	1	1	10	10	10	10	10	10	10	10	92	26	47	1	0	1	2	0	0	1	0	1	0	0	0	0	0	0
8	1	1	75	3	0	1	50	8	0	14	12	2	42					1	0	0	1	1	2	14	28	42	56	50	50	50	9	91	30	21	1	0	1	1	0	1	0	0	1	0	0	0	0	0	0
2	1	0	25	0	2	0	0	9	0	20	20	0	68	93	54	71	58	0	0	0	0	0	0	7	14	21	30	35	42	50	10	89	32	27	1	0	1	1	0	1	0	0	1	0	0	0	0	0	0
1	1	0	75	5	1	1	1	9	0	25	25	0	18	100	10	95	5	0	0	0	0	0	0	14	28	42	56	70	84	98	10	75	41	19	1	0	1	0	1	0	0	0	1	0	0	0	0	0	0
0	0	2	0	0	2	0	0	4	0	0	0	0	33	80	85	86	91	0	0	1	0	1	1	0	0	0	0	0	0	0	9	84	23	19	1	0	1	1	0	1	0	0	1	0	0	0	0	0	0
7	1	0	75	2	0	1	98	7	0	25	10	15	24					1	0	1	0	1	2	14	28	42	56	70	84	98	8	78	42	40	1	0	1	2	0	0	1	5	0	0	0	0	0	1	0
3	1	0	25	3	0	1	20	6	0	11	15	-4	12	66	45	97	62	1	0	0	0	1	1	10	15	30	45	55	75	80	8	73	25	24	1	0	1	1	0	1	0	0	1	0	0	0	0	0	0
2	1	0	75	3	0	1	25	9	1	25	20	5	20	72	42	82	54	1	0	0	0	1	1	14	28	42	56	70	84	98	10	75	28	58	1	0	1	1	0	1	0	1	0	1	0	0	0	0	0
0	0	2	0	0	2	0	0	7	0	25	15	10	29					0	0	0	0	0	0	0	0	0	0	0	0	18	10	66	37	29	0	1	0	0	1	0	0	0	1	0	0	0	0	0	0
0	0	2	0	0	2	0	0	6	0	15	20	-5	62	70	40	85	65	0	0	0	0	0	0	0	0	0	0	0	0	0	9	84	29	31	1	0	1	1	0	1	0	0	1	0	0	0	0	0	0
2	1	0	75	2	0	1	48	10	0	20	20	0	65	78	47	100	0	0	0	0	1	1	1	14	28	42	56	70	84	98	10	85	39	24	1	0	1	0	1	0	0	0	1	0	0	0	0	0	0
0	0	2	0	0	2	0	0	9	1	15	20	-5	15	30	20	60	40	0	0	0	0	0	0	0	0	0	0	0	0	0	10	86	21	34	0	1	0	1	0	1	0	0	1	0	0	0	0	0	0
0	0	2	0	0	2	0	0	19	1	10	15	-5	15	30	60	58	20	0	0	1	0	1	1	10	15	21	23	35	37	45	9	59	40	19	0	1	0	0	1	0	0	0	1	0	0	0	0	0	0
0	0	2	0	0	2	0	0	8	0	12	20	-8	61	80	50	85	60	0	0	0	0	0	0	7	14	21	28	35	42	49	9	67	38	57	0	1	0	1	0	1	0	2	0	0	1	0	0	0	0
3	1	0	75	1	0	1	60	9	0	17	14	3	60	90	70	70	90	0	0	0	1	1	1	10	25	40	50	65	80	95	10	93	21	34	1	0	1	1	0	1	0	0	1	0	0	0	0	0	0
0	0	2	0	0	2	0	0	0	0	15	10	5	35	71	40	100	0	0	0	0	1	1	1	0	0	0	0	0	0	0	9	69	22	26	1	0	1	1	0	1	0	0	1	0	0	0	0	0	0
5	1	1	75	2	0	1	15	4	0	10	15	-5	33	67	90	49	86	0	0	1	0	1	1	4	8	10	15	20	24	30	8	69	30	54	1	0	1	0	1	0	0	0	1	0	0	0	0	0	0
0	0	2	0	0	2	0	0	13	0	20	20	0	71	40	70	30	90	0	0	0	1	1	1	14	28	20	25	30	30	30	9	89	22	32	1	0	1	2	0	0	1	2	0	0	1	0	0	0	0
2	1	0	75	0	2	0	0	5	0	20	20	0	30	80	60	35	25	0	0	1	0	1	1	0	0	0	0	0	0	0	10	82	38	55	1	0	1	0	1	0	0	0	1	0	0	0	0	0	0
0	0	2	0	5	1	1	15	17	0	25	25	0	84	95	1	93	6	0	0	0	0	0	0	4	8	10	12	14	15	20	8	70	41	20	0	1	0	0	1	0	0	3	0	0	0	1	0	0	0
0	0	2	0	0	2	0	0	7	0	15	20	-5	14	100	31	71	36	0	0	0	1	1	1	7	10	20	20	30	40	50	9	75	32	25	1	0	1	2	0	0	1	0	1	0	0	0	0	0	0
0	0	2	0	0	2	0	0	6	0	15	10	5	37	50	50	71	70	0	0	0	0	0	0	0	0	0	0	0	0	20	9	93	28	34	1	0	1	0	1	0	0	0	1	0	0	0	0	0	0
0	0	2	0	4	1	1	20	13	0	18	13	5	51	70	20	80	35	0	0	1	0	1	1	14	20	20	20	30	30	30	10	63	34	22	0	1	0	0	1	0	0	0	1	0	0	0	0	0	0
2	1	0	50	0	2	0	0	11	0	15	10	5	47	72	48	61	31	0	0	0	0	0	0	10	25	40	55	70	80	95	10	70	28	29	1	0	1	1	0	1	0	0	1	0	0	0	0	0	0
0	0	2	0	0	2	0	0	3	0	10	10	0	26	21	59	24	25	0	0	0	0	0	0	0	0	5	5	5	5	5	10	85	39	40	1	0	1	2	0	0	1	1	0	1	0	0	0	0	0
0	0	2	0	3	0	1	8	7	0	17	20	-3	56	50	50	79	72	0	0	0	1	1	1	0	0	0	6	5	10	12	9	77	39	20	1	0	1	0	1	0	0	0	1	0	0	0	0	0	0
0	0	2	0	1	0	1	98	19	1	25	25	0	0	70	66	100	100	1	0	0	1	1	2	7	14	21	28	35	42	49	10	77	42	24	0	1	0	0	1	0	0	0	1	0	0	0	0	0	0
1	1	0	75	2	0	1	38	4	0	12	12	0	45	75	10	90	20	0	0	0	0	0	0	14	28	42	56	70	84	98	9	98	19	35	0	1	0	1	0	1	0	2	0	0	1	0	0	0	0
0	0	2	0	0	2	0	0	7	0	10	10	0	34	82	95	75	86	0	0	0	0	0	0	0	0	0	0	0	0	45	10	94	16	23	0	1	0	1	0	1	0	0	1	0	0	0	0	0	0
0	0	2	0	0	2	0	0	5	0	10	10	0	60	35	78	25	80	0	0	0	0	0	0	0	0	0	0	0	0	0	10	53	19	30	1	0	1	2	0	0	1	0	1	0	0	0	0	0	0
0	0	2	0	0	2	0	0	12	1	10	15	-5	25	71	87	80	87	0	0	0	0	0	0	5	8	15	20	25	30	35	10	81	32	24	1	0	1	0	1	0	0	0	1	0	0	0	0	0	0
2	1	0	35	5	1	1	6	6	0	23	20	3	12	100	81	100	82	0	0	0	0	0	0	7	14	21	27	35	42	49	10	78	40	39	1	0	1	0	1	0	0	0	1	0	0	0	0	0	0
0	0	2	0	0	2	0	0	13	0	10	10	0	61	30	2	80	1	0	0	0	0	0	0	0	0	0	0	0	0	0	8	58	28	45	1	0	1	0	1	0	0	1	0	1	0	0	0	0	0
2	1	0	40	3	0	1	40	7	1	10	20	-10	10	100	90	86	70	1	0	0	1	1	2	7	14	24	28	35	42	49	10	81	32	30	1	0	1	2	0	0	1	0	1	0	0	0	0	0	0
0	0	2	0	0	2	0	0	8	0	25	25	0	66	51	51	60	60	0	0	0	0	0	0	0	0	0	0	0	0	0	9	96	17	23	2	0	0	1	0	1	0	0	1	0	0	0	0	0	0
4	1	1	40	0	2	0	0	5	0	15	15	0	35	30	70	70	40	0	0	0	0	0	0	0	0	0	0	0	0	0	10	80	20	31	0	1	0	1	0	1	0	0	1	0	0	0	0	0	0
3	1	0	75	3	0	1	57	16	0	25	25	0	57	80	30	71	0	0	0	1	0	1	1	14	28	42	56	70	84	98	7	90	25	43	1	0	1	0	1	0	0	0	1	0	0	0	0	0	0
0	0	2	0	0	2	0	0	10	0	15	10	5	30	13	18	22	25	0	0	0	1	1	1	4	8	10	16	20	24	28	10	81	19	32	1	0	1	0	1	0	0	0	1	0	0	0	0	0	0
3	1	0	75	0	2	0	0	10	1	20	20	0	50	81	15	70	25	0	0	0	0	0	0	0	0	0	0	0	0	0	10	88	23	28	1	0	1	0	1	0	0	1	0	1	0	0	0	0	0
2	1	0	75	0	2	0	0	14	1	5	5	0	30	87	47	76	34	0	0	0	0	0	0	14	28	42	56	70	84	98	9	92	26	18	1	0	1	0	1	0	0	0	1	0	0	0	0	0	0
0	0	2	0	0	2	0	0	8	0	12	12	0	41	30	20	50	10	0	0	0	0	0	0	0	0	0	0	0	0	0	9	86	25	27	1	0	1	1	0	1	0	0	1	0	0	0	0	0	0
0	0	2	0	0	2	0	0	8	1	12	4	8	16	85	85	71	72	0	0	1	1	1	2	0	0	0	0	0	0	0	10	78	36	50	1	0	1	0	1	0	0	0	1	0	0	0	0	0	0
7	1	0	75	0	2	0	0	5	0	13	12	1	35					0	1	0	0	1	1	2	5	8	10	15	18	20	10	99	27	30	2	0	0	1	0	1	0	0	1	0	0	0	0	0	0
0	0	2	0	0	2	0	0	8	1	20	20	0	45	68	49	81	75	0	0	0	0	0	0	0	0	0	0	0	0	0	10	86	24	31	1	0	1	0	1	0	0	0	1	0	0	0	0	0	0
0	0	2	0	1	0	1	20	13	0	16	10	6	52					0	0	0	1	1	1	6	10	15	20	25	30	40	9	86	25	20	1	0	1	0	1	0	0	6	0	0	0	0	0	0	1
8	1	1	75	0	2	0	0	0	0	15	15	0	30					0	0	0	1	1	1	7	14	21	28	35	42	49	9	90	36	31	1	0	1	1	0	1	0	0	1	0	0	0	0	0	0
1	1	0	75	1	0	1	22	11	1	12	20	-8	32	75	60	75	60	0	0	0	1	1	1	7	14	21	28	35	42	49	10	74	40	46	0	1	0	0	1	0	0	0	1	0	0	0	0	0	0
0	0	2	0	0	2	0	0	9	0	15	13	2	68					0	0	0	0	0	0	0	0	0	0	0	0	0	10	87	31	38	1	0	1	0	1	0	0	0	1	0	0	0	0	0	0
0	0	2	0	0	2	0	0	5	0	15	10	5	25	89	83	72	73	0	0	1	0	1	1	0	0	0	0	0	0	0	9	83	42	42	1	0	1	0	1	0	0	1	0	1	0	0	0	0	0
7	1	0	75	5	1	1	50	12	1	25	25	0	50					0	0	0	0	0	0	14	28	42	56	70	84	98	10	69	37	33	0	1	0	1	0	1	0	0	1	0	0	0	0	0	0
3	1	0	75	0	2	0	0	10	0	20	20	0	45	85	1	87	4	0	0	1	0	1	1	0	0	0	0	0	0	0	9	75	46	55	1	0	1	2	0	0	1	0	1	0	0	0	0	0	0
0	0	2	0	0	2	0	0	5	0	12	12	0	47	50	15	71	25	0	0	0	0	0	0	0	0	0	0	0	0	0	10	75	40	27	0	1	0	1	0	1	0	0	1	0	0	0	0	0	0
0	0	2	0	0	2	0	0	4	0	12	10	2	43	71	20	50	20	0	0	0	1	1	1	0	0	0	0	0	0	0	10	78	41	26	1	0	1	1	0	1	0	0	1	0	0	0	0	0	0
0	0	2	0	0	2	0	0	4	0	23	20	3	33	61	6	80	30	0	0	0	0	0	0	0	0	0	1	2	5	8	10	66	25	23	1	0	1	1	0	1	0	0	1	0	0	0	0	0	0
2	1	0	75	0	2	0	0	5	1	20	20	0	25	83	20	80	30	0	0	0	0	0	0	10	10	10	10	10	10	10	10	78	28	46	1	0	1	2	0	0	1	0	1	0	0	0	0	0	0
2	1	0	75	1	0	1	50	14	1	25	25	0	50	70	20	91	9	0	0	0	0	0	0	14	28	42	56	70	84	98	9	89	44	38	0	1	0	0	1	0	0	2	0	0	1	0	0	0	0
1	1	0	75	0	2	0	0	13	0	15	15	0	66	81	29	41	62	0	0	0	0	0	0	0	0	0	0	0	0	0	10	76	29	59	0	1	0	2	0	0	1	0	1	0	0	0	0	0	0
0	0	2	0	0	2	0	0	0	0	15	24	-9	25	20	31	46	75	0	0	0	0	0	0	0	0	0	0	0	0	0	10	62	31	52	0	1	0	1	0	1	0	0	1	0	0	0	0	0	0
7	1	0	75	4	1	1	10	10	0	10	20	-10	55					0	0	1	0	1	1	10	20	40	50	70	80	90	10	76	32	38	1	0	1	2	0	0	1	2	0	0	1	0	0	0	0
7	1	0	75	1	0	1	50	5	1	15	12	3	15					1	0	1	0	1	2	14	28	42	56	70	84	97	7	78	25	32	1	0	1	0	1	0	0	0	1	0	0	0	0	0	0
2	1	0	75	0	2	0	0	12	1	10	10	0	20	90	0	100	0	0	0	0	0	0	0	0	0	0	0	0	0	0	9	80	31	37	0	1	0	1	0	1	0	3	0	0	0	1	0	0	0
3	1	0	75	3	0	1	36	4	0	22	20	2	28	100	100	82	40	1	0	0	1	1	2	14	28	42	56	70	84	98	9	100	25	39	1	0	1	0	1	0	0	0	1	0	0	0	0	0	0
2	1	0	75	0	2	0	0	5	0	20	15	5	50	91	72	100	81	0	0	0	1	1	1	14	20	30	40	55	70	80	9	87	38	50	1	0	1	2	0	0	1	0	1	0	0	0	0	0	0
0	0	2	0	0	2	0	0	12	1	15	15	0	0	60	81	71	90	0	0	0	0	0	0	0	0	0	0	0	0	0	10	78	44	40	0	1	0	2	0	0	1	1	0	1	0	0	0	0	0
0	0	2	0	0	2	0	0	10	0	16	20	-4	40	41	49	52	49	0	0	1	0	1	1	0	0	0	0	0	0	0	8	84	47	44	1	0	1	1	0	1	0	0	1	0	0	0	0	0	0
7	1	0	40	3	0	1	20	8	0	12	13	-1	41					0	0	0	1	1	1	10	20	30	40	50	65	75	8	70	40	40	0	1	0	0	1	0	0	0	1	0	0	0	0	0	0
8	1	1	25	1	0	1	20	8	0	24	20	4	36					0	0	0	1	1	1	14	20	25	25	25	25	25	10	79	41	59	1	0	1	0	1	0	0	0	1	0	0	0	0	0	0
0	0	2	0	2	0	1	10	6	0	18	20	-2	30	95	15	100	5	0	0	0	1	1	1	0	0	0	0	10	14	23	9	68	40	51	1	0	1	2	0	0	1	7	0	0	0	0	0	0	0
2	1	0	75	0	2	0	0	4	0	13	20	-7	21	100	100	81	62	0	0	0	0	0	0	7	14	21	27	35	42	49	10	81	34	33	1	0	1	1	0	1	0	0	1	0	0	0	0	0	0
0	0	2	0	0	2	0	0	6	0	5	5	0	22	77	40	100	31	0	0	0	0	0	0	0	0	0	0	0	0	0	7	86	22	27	1	0	1	1	0	1	0	0	1	0	0	0	0	0	0
0	0	2	0	0	2	0	0	5	0	25	25	0	35	75	80	65	75	0	0	0	0	0	0	0	0	0	0	0	0	0	9	86	22	43	1	0	1	0	1	0	0	2	0	0	1	0	0	0	0
0	0	2	0	0	2	0	0	5	1	10	5	5	50	55	30	78	83	0	0	0	0	0	0	0	0	0	0	0	0	0	9	78	33	33	1	0	1	0	1	0	0	0	1	0	0	0	0	0	0
0	0	2	0	0	2	0	0	5	0	10	10	0	45					0	0	0	0	0	0	0	0	0	0	0	0	0	10	74	23	30	1	0	1	0	1	0	0	0	1	0	0	0	0	0	0
0	0	2	0	0	2	0	0	5	1	18	5	13	5	20	16	44	48	0	1	0	0	1	1	0	1	2	2	2	2	2	10	76	30	39	1	0	1	0	1	0	0	3	0	0	0	1	0	0	0
0	0	2	0	0	2	0	0	12	1	25	25	0	50					0	0	0	1	1	1	0	0	0	0	0	0	0	10	85	18	32	0	1	0	1	0	1	0	0	1	0	0	0	0	0	0
0	0	2	0	0	2	0	0	6	0	10	10	0	62	57	35	41	49	0	0	1	0	1	1	0	0	0	0	0	0	0	8	97	38	30	1	0	1	2	0	0	1	0	1	0	0	0	0	0	0
7	1	0	25	0	2	0	0	15	0	10	10	0	50					0	0	0	1	1	1	14	28	42	50	50	50	50	9	79	31	26	1	0	1	0	1	0	0	0	1	0	0	0	0	0	0
0	0	2	0	0	2	0	0	6	0	25	25	0	12	81	50	71	52	0	0	0	0	0	0	7	14	20	25	30	40	45	8	64	30	27	1	0	1	0	1	0	0	0	1	0	0	0	0	0	0
0	0	2	0	0	2	0	0	8	0	10	5	5	51	95	85	95	75	0	0	1	1	1	2	5	5	5	5	5	5	5	10	96	34	27	1	0	1	2	0	0	1	0	1	0	0	0	0	0	0
0	0	2	0	0	2	0	0	6	0	12	12	0	49	81	50	80	35	0	0	0	0	0	0	0	0	0	0	0	0	0	10	71	26	56	0	1	0	0	1	0	0	0	1	0	0	0	0	0	0
0	0	2	0	0	2	0	0	7	0	25	20	5	64	60	60	51	50	0	0	0	0	0	0	0	0	0	0	0	0	0	10	71	37	41	1	0	1	0	1	0	0	2	0	0	1	0	0	0	0
0	0	2	0	0	2	0	0	9	0	10	15	-5	43	42	29	51	41	0	0	1	1	1	2	4	8	10	15	20	25	30	8	90	32	26	1	0	1	1	0	1	0	0	1	0	0	0	0	0	0
0	0	2	0	0	2	0	0	6	0	10	12	-2	34	38	64	50	92	0	0	1	0	1	1	0	0	0	0	0	0	0	10	82	33	30	1	0	1	1	0	1	0	0	1	0	0	0	0	0	0
0	0	2	0	0	2	0	0	12	0	14	15	-1	38	52	30	71	40	0	0	1	1	1	2	0	0	0	0	0	0	0	9	65	35	23	1	0	1	1	0	1	0	0	1	0	0	0	0	0	0
0	0	2	0	0	2	0	0	10	1	13	13	0	26	70	65	65	65	0	0	0	1	1	1	0	0	0	0	20	30	40	10	91	34	19	0	1	0	0	1	0	0	0	1	0	0	0	0	0	0
0	0	2	0	0	2	0	0	4	1	25	25	0	25	49	61	60	49	0	0	1	0	1	1	0	0	0	0	0	0	0	9	77	29	33	1	0	1	0	1	0	0	0	1	0	0	0	0	0	0
0	0	2	0	0	2	0	0	4	0	15	10	5	8	61	1	40	1	0	0	0	0	0	0	0	0	0	0	0	0	0	8	79	36	60	1	0	1	0	1	0	0	0	1	0	0	0	0	0	0
0	0	2	0	3	0	1	15	5	0	24	20	4	60	99	7	95	6	0	0	0	1	1	1	1	5	10	15	18	20	34	10	84	31	28	1	0	1	0	1	0	0	0	1	0	0	0	0	0	0
2	1	0	75	2	0	1	44	7	0	10	10	0	49	90	83	94	85	0	0	0	1	1	1	14	28	42	56	70	84	98	10	89	32	33	1	0	1	2	0	0	1	0	1	0	0	0	0	0	0
0	0	2	0	0	2	0	0	13	1	12	20	-8	0	30	18	51	51	0	0	0	1	1	1	0	0	0	0	0	0	0	9	82	33	30	1	0	1	2	0	0	1	0	1	0	0	0	0	0	0
0	0	2	0	0	2	0	0	7	0	20	10	10	44	80	80	70	70	0	0	0	1	1	1	0	0	0	0	0	0	0	9	75	35	20	1	0	1	0	1	0	0	0	1	0	0	0	0	0	0
0	0	2	0	0	2	0	0	13	0	23	18	5	51	70	80	75	90	0	0	0	0	0	0	0	0	0	0	0	0	0	9	74	30	23	1	0	1	1	0	1	0	0	1	0	0	0	0	0	0
0	0	2	0	0	2	0	0	4	0	25	25	0	33	49	49	49	49	0	0	0	0	0	0	0	0	0	0	0	0	0	10	82	26	27	1	0	1	1	0	1	0	0	1	0	0	0	0	0	0
0	0	2	0	0	2	0	0	13	0	13	13	0	39	40	30	100	10	0	0	0	0	0	0	0	0	0	0	0	0	1	10	94	30	37	1	0	1	1	0	1	0	0	1	0	0	0	0	0	0
0	0	2	0	0	2	0	0	10	0	10	10	0	40	59	5	80	30	0	0	0	0	0	0	0	0	0	0	0	0	0	10	74	24	54	1	0	1	0	1	0	0	1	0	1	0	0	0	0	0
2	1	0	75	0	2	0	0	12	0	15	20	-5	64	80	4	70	23	0	0	0	0	0	0	0	0	0	0	0	0	0	10	89	42	41	1	0	1	1	0	1	0	0	1	0	0	0	0	0	0
0	0	2	0	0	2	0	0	3	0	17	5	12	48					0	0	1	0	1	1	0	0	0	0	0	0	0	9	74	31	53	1	0	1	0	1	0	0	2	0	0	1	0	0	0	0
0	0	2	0	0	2	0	0	9	0	4	10	-6	18	72	35	68	49	0	0	1	0	1	1	0	0	0	0	0	0	0	8	64	22	27	1	0	1	1	0	1	0	0	1	0	0	0	0	0	0
0	0	2	0	0	2	0	0	5	0	10	15	-5	35					0	0	0	0	0	0	0	0	0	0	0	0	0	10	85	34	27	1	0	1	1	0	1	0	0	1	0	0	0	0	0	0
0	0	2	0	0	2	0	0	4	0	10	20	-10	38	47	62	69	30	0	0	1	1	1	2	7	12	20	25	30	40	50	7	83	35	39	1	0	1	2	0	0	1	0	1	0	0	0	0	0	0
0	0	2	0	0	2	0	0	7	0	15	15	0	54	81	100	90	100	0	0	0	0	0	0	5	10	10	15	20	20	20	9	90	29	31	1	0	1	0	1	0	0	0	1	0	0	0	0	0	0
1	1	0	35	0	2	0	0	6	0	25	25	0	12	73	74	69	71	0	0	1	0	1	1	14	28	42	56	70	84	98	9	81	22	33	1	0	1	2	0	0	1	0	1	0	0	0	0	0	0
0	0	2	0	0	2	0	0	9	0	0	0	0	43	72	54	59	37	0	0	0	1	1	1	4	8	12	16	20	24	28	9	81	38	21	1	0	1	1	0	1	0	0	1	0	0	0	0	0	0
0	0	2	0	0	2	0	0	7	0	25	10	15	39	80	50	85	65	0	0	0	1	1	1	0	0	0	0	0	0	0	9	80	26	43	1	0	1	1	0	1	0	0	1	0	0	0	0	0	0
0	0	2	0	0	2	0	0	13	1	14	11	3	11	38	69	42	52	0	0	0	0	0	0	4	10	16	18	27	30	45	7	76	40	29	1	0	1	1	0	1	0	0	1	0	0	0	0	0	0
0	0	2	0	0	2	0	0	13	0	25	25	0	26	76	77	79	86	0	0	0	1	1	1	0	0	0	0	0	0	0	8	72	35	31	0	1	0	1	0	1	0	0	1	0	0	0	0	0	0
0	0	2	0	4	1	1	19	9	0	10	15	-5	43					0	0	0	0	0	0	4	8	12	16	20	24	28	10	63	26	38	0	1	0	1	0	1	0	0	1	0	0	0	0	0	0
1	1	0	75	2	0	1	98	0	0	0	15	-15	50	95	61	54	26	1	0	1	0	1	2	14	28	42	56	70	84	98	9	76	37	67	1	0	1	2	0	0	1	0	1	0	0	0	0	0	0
0	0	2	0	0	2	0	0	8	0	10	10	0	36	27	39	43	27	0	0	1	1	1	2	0	0	0	0	0	0	0	10	58	19	28	1	0	1	2	0	0	1	0	1	0	0	0	0	0	0
0	0	2	0	4	1	1	10	8	1	12	4	8	16	21	29	29	32	0	0	0	0	0	0	2	5	10	10	15	20	20	9	82	37	58	1	0	1	0	1	0	0	0	1	0	0	0	0	0	0
1	1	0	75	3	0	1	47	7	1	20	25	-5	45	95	10	90	21	1	0	0	0	1	1	14	28	42	56	70	84	98	10	80	31	53	1	0	1	0	1	0	0	0	1	0	0	0	0	0	0
3	1	0	30	0	2	0	0	8	0	15	10	5	41	90	1	80	10	0	0	0	0	0	0	0	0	0	0	0	0	0	10	76	30	59	0	1	0	0	1	0	0	1	0	1	0	0	0	0	0
6	1	1	75	1	0	1	50	8	0	25	25	0	66	90	70	70	90	0	0	1	1	1	2	14	28	42	56	70	84	98	10	99	25	30	1	0	1	2	0	0	1	2	0	0	1	0	0	0	0
1	1	0	25	1	0	1	9	6	0	25	25	0	62	91	41	85	14	0	0	1	1	1	2	2	4	6	8	10	12	15	8	80	32	42	1	0	1	2	0	0	1	0	1	0	0	0	0	0	0
2	1	0	5	3	0	1	20	9	0	10	15	-5	28	85	24	100	27	0	0	0	0	0	0	10	20	40	50	60	80	90	5	76	31	25	1	0	1	0	1	0	0	0	1	0	0	0	0	0	0
0	0	2	0	0	2	0	0	12	1	14	14	0	0	61	31	55	30	0	0	1	0	1	1	7	14	21	28	35	42	49	10	84	22	21	1	0	1	0	1	0	0	0	1	0	0	0	0	0	0
0	0	2	0	0	2	0	0	11	0	15	10	5	47	31	48	75	55	0	0	1	1	1	2	7	14	21	38	35	42	49	10	73	30	19	0	1	0	1	0	1	0	2	0	0	1	0	0	0	0
0	0	2	0	0	2	0	0	8	0	5	3	2	24	53	54	52	52	0	0	0	0	0	0	2	4	6	7	8	9	10	8	87	17	42	1	0	1	0	1	0	0	0	1	0	0	0	0	0	0
0	0	2	0	0	2	0	0	15	0	15	15	0	60	100	100	100	100	0	0	0	0	0	0	0	0	0	0	0	0	0	10	73	28	31	0	1	0	1	0	1	0	0	1	0	0	0	0	0	0
0	0	2	0	0	2	0	0	13	0	15	15	0	56	51	51	50	50	0	0	1	0	1	1	0	0	0	0	0	0	0	10	74	30	32	1	0	1	0	1	0	0	0	1	0	0	0	0	0	0
0	0	2	0	1	0	1	50	13	0	20	20	0	71	81	10	99	20	0	0	0	0	0	0	10	24	30	45	55	60	65	10	73	34	20	1	0	1	0	1	0	0	0	1	0	0	0	0	0	0
0	0	2	0	0	2	0	0	14	0	12	13	-1	53	13	17	72	7	0	0	0	0	0	0	10	20	30	40	50	60	70	8	70	35	34	1	0	1	2	0	0	1	0	1	0	0	0	0	0	0
0	0	2	0	0	2	0	0	7	0	13	16	-3	43	80	82	48	47	0	1	1	0	1	2	0	0	0	0	0	0	0	9	66	35	43	0	1	0	0	1	0	0	7	0	0	0	0	0	0	0
5	1	1	75	4	1	1	44	4	0	10	15	-5	33	80	80	71	72	1	0	0	0	1	1	14	28	42	56	70	84	98	10	75	24	71	0	1	0	1	0	1	0	0	1	0	0	0	0	0	0
0	0	2	0	0	2	0	0	11	0	15	15	0	37	100	78	100	100	0	0	0	0	0	0	0	0	0	0	0	0	0	9	83	37	28	1	0	1	1	0	1	0	0	1	0	0	0	0	0	0
0	0	2	0	5	1	1	4	8	0	15	15	0	31	60	60	60	60	0	0	0	0	0	0	4	8	12	16	20	24	28	9	80	30	22	1	0	1	1	0	1	0	0	1	0	0	0	0	0	0
0	0	2	0	0	2	0	0	15	1	20	20	0	25	30	95	30	95	0	0	0	1	1	1	0	0	0	0	0	0	0	10	84	32	37	1	0	1	2	0	0	1	0	1	0	0	0	0	0	0
6	1	1	75	0	2	0	0	11	1	20	15	5	20	91	72	97	63	0	0	0	0	0	0	0	0	0	0	0	0	0	10	83	35	30	1	0	1	2	0	0	1	0	1	0	0	0	0	0	0
1	1	0	38	3	0	1	49	10	0	14	20	-6	20	90	60	80	71	1	0	0	1	1	2	7	14	21	28	35	42	49	10	90	36	22	1	0	1	2	0	0	1	2	0	0	1	0	0	0	0
0	0	2	0	0	2	0	0	5	0	25	15	10	60	80	90	60	95	0	0	0	0	0	0	1	2	4	5	7	8	10	10	80	41	26	0	1	0	1	0	1	0	0	1	0	0	0	0	0	0
7	1	0	50	0	2	0	0	4	0	12	12	0	45					0	0	0	0	0	0	4	8	12	16	20	24	28	10	72	25	67	0	1	0	1	0	1	0	1	0	1	0	0	0	0	0
5	1	1	20	6	1	1	16	9	0	20	20	0	63	50	50	50	50	0	0	1	0	1	1	2	6	8	10	12	14	16	9	81	29	42	1	0	1	0	1	0	0	0	1	0	0	0	0	0	0
3	1	0	75	2	0	1	35	5	1	5	3	2	8	73	83	52	89	1	0	1	0	1	2	14	28	42	56	70	84	98	10	67	32	65	0	1	0	0	1	0	0	2	0	0	1	0	0	0	0
0	0	2	0	0	2	0	0	10	1	20	20	0	20	30	75	75	50	0	0	0	0	0	0	1	2	3	4	5	6	7	10	67	38	27	0	1	0	2	0	0	1	0	1	0	0	0	0	0	0
5	1	1	25	0	2	0	0	14	1	15	10	5	35	60	71	61	100	0	0	0	0	0	0	7	14	20	30	35	40	45	8	79	35	65	1	0	1	2	0	0	1	1	0	1	0	0	0	0	0
0	0	2	0	0	2	0	0	9	1	14	12	2	14	1	1	0	0	0	0	1	0	1	1	0	0	0	0	0	0	0	9	76	26	43	1	0	1	2	0	0	1	0	1	0	0	0	0	0	0
2	1	0	50	1	0	1	25	11	0	22	18	4	47	75	14	78	20	0	0	0	0	0	0	14	28	42	56	60	42	50	10	85	40	42	1	0	1	2	0	0	1	0	1	0	0	0	0	0	0
0	0	2	0	0	2	0	0	5	0	20	23	-3	35	81	52	71	50	0	0	1	0	1	1	0	0	0	0	0	0	0	9	68	28	58	1	0	1	1	0	1	0	0	1	0	0	0	0	0	0
0	0	2	0	0	2	0	0	0	0	5	15	-10	0	70	40	81	71	0	0	0	0	0	0	14	28	42	56	70	80	90	9	68	30	26	1	0	1	2	0	0	1	0	1	0	0	0	0	0	0
1	1	0	50	2	0	1	50	9	0	12	18	-6	18	100	83	68	22	1	0	1	0	1	2	10	20	30	30	40	50	60	10	81	32	56	1	0	1	0	1	0	0	0	1	0	0	0	0	0	0
5	1	1	75	3	0	1	17	11	1	10	15	-5	15	40	70	70	60	1	0	0	1	1	2	14	28	42	56	70	84	98	10	83	32	33	1	0	1	2	0	0	1	0	1	0	0	0	0	0	0
0	0	2	0	6	1	1	20	17	0	20	10	10	84	80	60	85	70	0	0	0	0	0	0	5	10	15	20	25	30	35	10	84	40	20	0	1	0	0	1	0	0	0	1	0	0	0	0	0	0
0	0	2	0	0	2	0	0	12	0	13	13	0	49	62	56	65	54	0	0	0	0	0	0	0	0	0	0	0	0	0	10	82	25	22	1	0	1	1	0	1	0	0	1	0	0	0	0	0	0
0	0	2	0	0	2	0	0	6	0	25	25	0	62	56	50	48	40	0	0	1	0	1	1	0	0	0	0	0	0	0	10	79	24	28	1	0	1	2	0	0	1	0	1	0	0	0	0	0	0
0	0	2	0	0	2	0	0	8	0	15	15	0	66	30	5	60	15	0	0	0	1	1	1	0	0	0	0	0	0	0	10	63	25	33	0	1	0	1	0	1	0	0	1	0	0	0	0	0	0
0	0	2	0	0	2	0	0	6	0	25	20	5	62	9	9	50	9	0	0	0	1	1	1	0	0	0	0	0	0	14	10	94	38	38	1	0	1	1	0	1	0	0	1	0	0	0	0	0	0
0	0	2	0	0	2	0	0	18	0	12	12	0	60	85	62	66	63	0	0	1	0	1	1	14	14	30	35	35	60	70	10	82	42	24	1	0	1	2	0	0	1	1	0	1	0	0	0	0	0
0	0	2	0	0	2	0	0	6	0	25	25	0	12					0	0	0	0	0	0	0	0	0	0	0	0	0	10	80	25	41	1	0	1	0	1	0	0	0	1	0	0	0	0	0	0
0	0	2	0	0	2	0	0	7	0	5	5	0	24	100	50	100	10	0	0	0	0	0	0	0	0	0	0	0	0	0	8	91	39	31	1	0	1	0	1	0	0	1	0	1	0	0	0	0	0
3	1	0	25	1	0	1	10	5	1	25	20	5	0	80	50	81	68	1	0	0	0	1	1	4	8	12	16	20	24	28	10	87	23	24	0	1	0	0	1	0	0	0	1	0	0	0	0	0	0
0	0	2	0	0	2	0	0	8	0	20	15	5	56	40	55	61	68	0	0	0	0	0	0	0	0	0	0	0	0	0	9	69	25	28	1	0	1	1	0	1	0	0	1	0	0	0	0	0	0
0	0	2	0	0	2	0	0	7	0	10	10	0	34	50	50	50	50	0	0	1	1	1	2	0	0	0	0	0	0	0	10	86	32	24	1	0	1	1	0	1	0	0	1	0	0	0	0	0	0
0	0	2	0	0	2	0	0	9	0	18	22	-4	18	41	21	72	36	0	0	1	0	1	1	0	0	0	10	20	30	35	10	87	42	24	1	0	1	2	0	0	1	0	1	0	0	0	0	0	0
0	0	2	0	4	1	1	4	7	0	11	5	6	19	70	60	80	70	0	0	0	1	1	1	4	4	4	4	4	4	4	10	90	22	18	0	1	0	0	1	0	0	0	1	0	0	0	0	0	0
0	0	2	0	5	1	1	20	23	1	13	10	3	23	70	70	85	85	0	0	0	0	0	0	7	14	21	28	35	42	54	9	82	30	22	1	0	1	1	0	1	0	0	1	0	0	0	0	0	0
8	1	1	45	4	1	1	20	2	0	12	12	0	41					0	0	1	0	1	1	7	14	21	28	35	42	49	10	92	24	53	1	0	1	1	0	1	0	0	1	0	0	0	0	0	0
0	0	2	0	0	2	0	0	10	1	12	5	7	5	0	0	16	15	0	0	0	0	0	0	10	20	25	40	45	50	60	10	76	39	32	0	1	0	0	1	0	0	0	1	0	0	0	0	0	0
5	1	1	25	5	1	1	20	6	0	12	5	7	17	75	95	100	100	1	0	0	0	1	1	4	7	12	16	20	25	29	9	76	30	18	0	1	0	0	1	0	0	2	0	0	1	0	0	0	0
0	0	2	0	0	2	0	0	14	0	11	8	3	61	88	78	89	75	0	0	0	1	1	1	0	0	0	0	0	0	0	10	78	27	18	1	0	1	0	1	0	0	4	0	0	0	0	1	0	0
2	1	0	10	2	0	1	5	0	0	25	25	0	25	77	15	76	5	0	0	0	0	0	0	4	8	2	6	5	4	8	9	87	36	53	1	0	1	2	0	0	1	0	1	0	0	0	0	0	0
0	0	2	0	0	2	0	0	6	0	15	18	-3	45	84	70	91	79	0	0	1	1	1	2	14	14	20	20	30	35	35	9	95	23	49	1	0	1	1	0	1	0	1	0	1	0	0	0	0	0
0	0	2	0	0	2	0	0	11	1	12	18	-6	37	93	74	80	65	0	0	1	0	1	1	0	0	0	0	0	0	0	10	85	28	20	1	0	1	1	0	1	0	0	1	0	0	0	0	0	0
0	0	2	0	0	2	0	0	3	0	5	5	0	16	69	38	72	30	0	0	0	1	1	1	0	0	0	0	0	0	0	9	80	36	64	1	0	1	2	0	0	1	0	1	0	0	0	0	0	0
0	0	2	0	0	2	0	0	7	0	18	18	0	32	61	62	58	62	0	0	0	0	0	0	0	0	5	5	5	5	10	9	78	41	20	1	0	1	0	1	0	0	0	1	0	0	0	0	0	0
0	0	2	0	0	2	0	0	18	1	20	20	0	45	30	38	80	70	0	0	0	0	0	0	7	14	21	28	35	42	48	9	79	35	30	1	0	1	0	1	0	0	0	1	0	0	0	0	0	0
0	0	2	0	3	0	1	20	12	0	18	18	0	24					0	0	0	1	1	1	2	4	6	8	10	12	14	10	85	31	29	1	0	1	1	0	1	0	0	1	0	0	0	0	0	0
0	0	2	0	0	2	0	0	8	1	18	15	3	43	61	61	55	55	0	0	1	1	1	2	5	10	20	25	30	35	50	8	69	30	32	0	1	0	0	1	0	0	0	1	0	0	0	0	0	0
2	1	0	50	0	2	0	0	5	0	10	15	-5	45	100	50	80	56	0	0	0	0	0	0	14	28	42	56	70	84	98	8	97	30	29	1	0	1	0	1	0	0	0	1	0	0	0	0	0	0
0	0	2	0	0	2	0	0	4	0	20	15	5	23					0	0	1	0	1	1	0	0	0	0	0	0	0	10	61	42	62	1	0	1	2	0	0	1	0	1	0	0	0	0	0	0
3	1	0	75	2	0	1	29	2	0	25	25	0	29	60	50	34	30	0	0	1	1	1	2	14	28	42	56	70	84	98	9	74	35	46	1	0	1	0	1	0	0	0	1	0	0	0	0	0	0
0	0	2	0	0	2	0	0	9	0	20	20	0	63	100	100	90	100	0	0	1	0	1	1	0	0	0	0	0	0	0	10	85	25	28	1	0	1	2	0	0	1	0	1	0	0	0	0	0	0
1	1	0	75	3	0	1	49	12	0	15	10	5	49	100	11	100	0	0	0	0	1	1	1	14	28	42	56	70	84	98	10	71	36	38	0	1	0	0	1	0	0	3	0	0	0	1	0	0	0
7	1	0	25	2	0	1	72	7	0	12	20	-8	46					1	0	0	0	1	1	14	28	42	56	70	84	98	10	72	26	20	1	0	1	0	1	0	0	0	1	0	0	0	0	0	0
0	0	2	0	3	0	1	15	6	0	15	5	10	42	70	2	84	14	0	0	0	0	0	0	7	10	20	20	20	30	30	10	69	32	20	0	1	0	0	1	0	0	2	0	0	1	0	0	0	0
0	0	2	0	0	2	0	0	7	1	20	25	-5	50	81	82	76	65	0	0	1	1	1	2	0	0	0	0	0	0	0	10	81	40	23	1	0	1	0	1	0	0	0	1	0	0	0	0	0	0
0	0	2	0	0	2	0	0	12	1	10	15	-5	15	52	80	63	88	0	0	1	1	1	2	0	0	0	0	0	0	5	9	78	22	32	1	0	1	1	0	1	0	2	0	0	1	0	0	0	0
3	1	0	75	3	0	1	50	10	1	25	10	15	35	60	100	84	91	1	0	1	0	1	2	10	20	30	30	40	40	50	9	96	43	47	1	0	1	2	0	0	1	2	0	0	1	0	0	0	0
0	0	2	0	0	2	0	0	5	0	12	13	-1	35	32	37	69	55	0	0	1	1	1	2	5	10	15	20	25	30	35	10	86	37	36	1	0	1	0	1	0	0	0	1	0	0	0	0	0	0
0	0	2	0	0	2	0	0	12	0	2	2	0	28	70	70	40	50	0	0	0	1	1	1	0	0	0	0	0	0	0	7	68	19	30	1	0	1	0	1	0	0	0	1	0	0	0	0	0	0
2	1	0	50	6	1	1	5	12	1	25	25	0	25	95	30	85	40	0	0	0	1	1	1	1	2	4	5	7	8	9	8	72	32	42	1	0	1	0	1	0	0	0	1	0	0	0	0	0	0
0	0	2	0	0	2	0	0	4	0	20	20	0	58	90	54	89	33	0	0	1	0	1	1	0	0	0	0	0	0	0	10	78	46	72	1	0	1	0	1	0	0	4	0	0	0	0	1	0	0
1	1	0	25	4	1	1	2	6	0	10	5	5	17	90	5	80	20	0	0	0	0	0	0	1	2	2	6	10	14	18	10	78	47	53	1	0	1	2	0	0	1	0	1	0	0	0	0	0	0
7	1	0	75	2	0	1	25	7	1	18	21	-3	25					0	0	1	0	1	1	14	28	42	56	70	84	98	8	82	32	46	1	0	1	1	0	1	0	0	1	0	0	0	0	0	0
3	1	0	50	0	2	0	0	11	1	25	25	0	25	100	22	92	63	0	0	1	1	1	2	0	0	0	0	0	0	0	8	86	32	32	1	0	1	0	1	0	0	0	1	0	0	0	0	0	0
0	0	2	0	0	2	0	0	2	0	5	10	-5	19	20	9	10	10	0	0	0	1	1	1	14	28	42	56	70	0	0	9	74	42	65	0	1	0	0	1	0	0	0	1	0	0	0	0	0	0
0	0	2	0	0	2	0	0	4	1	20	23	-3	0	71	41	60	40	0	0	0	0	0	0	0	0	0	0	0	0	0	9	63	22	28	1	0	1	2	0	0	1	0	1	0	0	0	0	0	0
0	0	2	0	0	2	0	0	8	0	25	20	5	41	90	6	87	6	0	0	0	0	0	0	0	0	0	0	0	0	0	10	86	35	57	1	0	1	1	0	1	0	2	0	0	1	0	0	0	0
5	1	1	75	5	1	1	25	7	0	10	15	-5	39	100	100	80	84	0	0	1	1	1	2	14	28	42	56	70	84	98	10	91	36	28	1	0	1	2	0	0	1	0	1	0	0	0	0	0	0
0	0	2	0	0	2	0	0	6	1	20	20	0	50	88	49	71	37	0	0	1	1	1	2	14	28	42	50	70	80	90	9	72	26	30	1	0	1	1	0	1	0	0	1	0	0	0	0	0	0
1	1	0	40	1	0	1	25	7	0	12	12	0	51	100	25	65	10	0	0	1	0	1	1	10	14	30	35	40	50	55	10	86	36	27	1	0	1	2	0	0	1	0	1	0	0	0	0	0	0
0	0	2	0	0	2	0	0	10	1	15	20	-5	15	55	1	69	11	0	0	0	1	1	1	0	0	0	0	0	0	0	9	57	32	53	1	0	1	1	0	1	0	0	1	0	0	0	0	0	0
4	1	1	75	4	1	1	48	10	0	20	20	0	45	86	89	92	25	1	0	0	0	1	1	14	28	42	56	70	84	98	10	75	42	56	1	0	1	1	0	1	0	0	1	0	0	0	0	0	0
1	1	0	75	0	2	0	0	12	0	20	15	5	49	95	50	91	30	0	0	0	1	1	1	0	0	0	0	0	0	0	9	78	35	37	1	0	1	1	0	1	0	2	0	0	1	0	0	0	0
0	0	2	0	5	1	1	15	13	0	20	25	-5	51	50	80	49	71	0	0	1	1	1	2	6	10	12	15	25	30	40	9	77	23	26	1	0	1	2	0	0	1	1	0	1	0	0	0	0	0
0	0	2	0	6	1	1	5	5	0	15	10	5	35	77	41	65	59	0	0	0	0	0	0	3	6	8	10	15	18	28	9	84	30	52	0	1	0	0	1	0	0	0	1	0	0	0	0	0	0
0	0	2	0	0	2	0	0	12	1	10	10	0	10	49	48	48	49	0	0	1	0	1	1	0	0	0	0	0	0	0	10	64	33	21	0	1	0	0	1	0	0	0	1	0	0	0	0	0	0
0	0	2	0	0	2	0	0	12	1	10	10	0	35	70	20	80	40	0	0	0	0	0	0	0	0	0	0	0	0	0	10	80	36	22	0	1	0	0	1	0	0	0	1	0	0	0	0	0	0
0	0	2	0	0	2	0	0	9	1	25	25	0	50	82	11	70	18	0	0	0	0	0	0	0	0	0	0	0	0	0	9	77	42	42	1	0	1	1	0	1	0	3	0	0	0	1	0	0	0
0	0	2	0	0	2	0	0	24	1	15	20	-5	50	50	50	70	65	0	0	0	1	1	1	0	0	0	0	0	0	0	9	87	41	22	1	0	1	1	0	1	0	0	1	0	0	0	0	0	0
0	0	2	0	3	0	1	75	13	0	13	13	0	39	41	32	13	13	1	0	0	0	1	1	14	28	42	56	70	84	98	10	75	32	40	0	1	0	0	1	0	0	0	1	0	0	0	0	0	0
2	1	0	75	0	2	0	0	14	0	25	25	0	53	86	61	87	66	0	0	1	0	1	1	7	14	21	28	35	42	54	7	70	28	31	1	0	1	0	1	0	0	0	1	0	0	0	0	0	0
0	0	2	0	0	2	0	0	18	1	25	25	0	50					0	0	0	0	0	0	0	0	0	0	0	0	0	10	62	32	20	0	1	0	0	1	0	0	0	1	0	0	0	0	0	0
0	0	2	0	1	0	1	1	8	0	20	10	10	26					0	0	1	1	1	2	0	1	2	2	3	4	6	10	86	27	51	0	1	0	1	0	1	0	0	1	0	0	0	0	0	0
0	0	2	0	0	2	0	0	5	0	13	13	0	35	3	72	1	71	0	0	0	0	0	0	0	0	0	0	0	0	0	9	89	41	65	1	0	1	2	0	0	1	0	1	0	0	0	0	0	0
0	0	2	0	0	2	0	0	10	0	15	19	-4	60	50	40	55	45	0	0	1	0	1	1	2	3	2	6	5	4	3	3	80	38	52	0	1	0	2	0	0	1	6	0	0	0	0	0	0	1
1	1	0	75	5	1	1	16	9	0	15	10	5	68	75	25	75	25	0	0	0	0	0	0	14	28	42	56	70	84	98	9	89	27	45	1	0	1	0	1	0	0	0	1	0	0	0	0	0	0
0	0	2	0	0	2	0	0	5	0	10	10	0	30	6	9	52	43	0	0	0	1	1	1	10	20	40	50	50	50	50	10	83	31	21	1	0	1	0	1	0	0	0	1	0	0	0	0	0	0
7	1	0	75	2	0	1	23	12	1	20	15	5	15					1	0	0	1	1	2	14	28	42	6	20	34	0	10	93	29	22	1	0	1	1	0	1	0	0	1	0	0	0	0	0	0
1	1	0	50	0	2	0	0	7	0	20	20	0	54	52	56	43	37	0	0	1	1	1	2	10	20	30	50	60	70	80	9	75	30	29	1	0	1	0	1	0	0	0	1	0	0	0	0	0	0
0	0	2	0	2	0	1	21	15	1	15	15	0	15	60	61	30	30	1	0	1	1	1	3	14	28	42	0	0	0	0	9	84	29	22	0	1	0	0	1	0	0	1	0	1	0	0	0	0	0
0	0	2	0	3	0	1	7	6	0	20	15	5	57	80	60	68	70	0	0	0	0	0	0	4	8	2	6	10	14	18	10	85	37	54	1	0	1	0	1	0	0	1	0	1	0	0	0	0	0
0	0	2	0	0	2	0	0	9	1	0	25	-25	25	95	5	100	0	0	0	0	1	1	1	2	4	6	8	10	12	14	10	66	32	58	0	1	0	0	1	0	0	0	1	0	0	0	0	0	0
0	0	2	0	0	2	0	0	10	1	20	15	5	40					0	0	0	0	0	0	0	0	0	0	0	4	8	10	82	31	28	1	0	1	2	0	0	1	0	1	0	0	0	0	0	0
0	0	2	0	0	2	0	0	0	0	25	15	10	40	90	15	90	14	0	0	0	1	1	1	0	0	0	0	0	0	0	8	84	39	62	1	0	1	2	0	0	1	1	0	1	0	0	0	0	0
7	1	0	75	0	2	0	0	4	0	15	15	0	48					0	0	0	0	0	0	14	28	42	56	70	84	98	10	86	44	36	1	0	1	1	0	1	0	2	0	0	1	0	0	0	0
0	0	2	0	0	2	0	0	21	0	15	15	0	67	100	100	71	51	0	0	1	0	1	1	0	0	0	0	0	0	0	9	90	44	64	1	0	1	1	0	1	0	0	1	0	0	0	0	0	0
5	1	1	25	1	0	1	1	7	0	7	7	0	28	76	85	70	85	0	0	1	0	1	1	2	4	10	12	15	17	18	10	81	41	56	1	0	1	0	1	0	0	1	0	1	0	0	0	0	0
0	0	2	0	0	2	0	0	6	0	19	19	0	37	39	2	20	3	0	0	1	0	1	1	0	0	0	0	0	0	0	9	72	39	41	1	0	1	2	0	0	1	2	0	0	1	0	0	0	0
5	1	1	40	1	0	1	17	5	0	10	10	0	35	70	90	70	90	0	0	0	1	1	1	7	14	21	28	35	42	49	10	66	34	44	0	1	0	0	1	0	0	0	1	0	0	0	0	0	0
0	0	2	0	0	2	0	0	14	1	10	15	-5	35	41	71	39	62	0	0	1	0	1	1	0	0	0	0	0	0	0	9	83	29	27	1	0	1	0	1	0	0	0	1	0	0	0	0	0	0
1	1	0	35	6	1	1	27	5	0	12	9	3	44	100	80	100	100	0	0	0	0	0	0	7	14	21	28	35	42	48	8	84	38	35	0	1	0	0	1	0	0	0	1	0	0	0	0	0	0
1	1	0	10	3	0	1	3	18	1	1	1	0	2	65	40	81	62	1	0	0	0	1	1	2	3	4	6	7	8	10	9	78	40	24	1	0	1	0	1	0	0	0	1	0	0	0	0	0	0
0	0	2	0	0	2	0	0	7	0	10	10	0	34					0	0	0	0	0	0	14	14	14	20	20	25	25	10	89	23	64	1	0	1	0	1	0	0	0	1	0	0	0	0	0	0
0	0	2	0	0	2	0	0	13	0	15	10	5	61	50	49	70	76	0	0	1	1	1	2	0	0	0	0	0	0	0	9	60	36	30	1	0	1	0	1	0	0	0	1	0	0	0	0	0	0
0	0	2	0	0	2	0	0	19	0	25	25	0	88	50	50	50	50	0	0	0	0	0	0	0	0	0	0	0	0	0	8	92	26	41	1	0	1	2	0	0	1	0	1	0	0	0	0	0	0
0	0	2	0	0	2	0	0	10	0	25	25	0	20	90	48	92	49	0	0	0	1	1	1	0	0	0	0	0	0	8	10	81	36	47	0	1	0	0	1	0	0	0	1	0	0	0	0	0	0
0	0	2	0	2	0	1	60	6	0	12	4	8	28	0	100	70	43	1	0	1	0	1	2	14	28	42	56	70	84	98	9	87	40	60	1	0	1	1	0	1	0	0	1	0	0	0	0	0	0
2	1	0	25	3	0	1	20	10	0	20	20	0	70	90	20	95	5	0	0	0	0	0	0	4	8	12	16	20	24	28	10	82	27	24	0	1	0	1	0	1	0	2	0	0	1	0	0	0	0
0	0	2	0	0	2	0	0	10	0	15	5	10	25	89	66	85	75	0	0	0	1	1	1	4	8	4	5	6	4	8	10	93	38	46	1	0	1	1	0	1	0	1	0	1	0	0	0	0	0
0	0	2	0	0	2	0	0	10	0	5	5	0	25	90	27	91	21	0	0	1	0	1	1	0	0	0	0	0	0	0	8	80	35	42	1	0	1	1	0	1	0	1	0	1	0	0	0	0	0
3	1	0	50	1	0	1	5	24	1	25	25	0	25	83	45	81	75	0	0	0	0	0	0	4	8	12	16	20	24	28	10	88	40	34	1	0	1	2	0	0	1	2	0	0	1	0	0	0	0
0	0	2	0	6	1	1	30	8	0	20	20	0	61					0	0	0	1	1	1	7	14	21	26	45	42	49	7	84	24	27	1	0	1	1	0	1	0	0	1	0	0	0	0	0	0
0	0	2	0	0	2	0	0	8	1	24	22	2	25	95	28	96	21	0	0	1	0	1	1	0	0	0	0	0	0	0	9	88	32	33	1	0	1	0	1	0	0	0	1	0	0	0	0	0	0
0	0	2	0	0	2	0	0	12	0	12	12	0	74	64	78	86	84	0	0	0	0	0	0	0	0	0	0	0	0	0	10	68	25	19	1	0	1	0	1	0	0	0	1	0	0	0	0	0	0
5	1	1	25	4	1	1	13	9	0	25	25	0	68	100	100	90	90	0	0	0	0	0	0	4	8	12	16	20	24	28	10	79	43	55	1	0	1	1	0	1	0	1	0	1	0	0	0	0	0
0	0	2	0	0	2	0	0	4	0	10	10	0	43	80	30	80	30	0	0	0	0	0	0	0	0	0	0	0	0	0	10	84	43	51	1	0	1	2	0	0	1	0	1	0	0	0	0	0	0
2	1	0	75	2	0	1	24	8	1	20	18	2	18	79	63	81	82	1	0	0	1	1	2	14	28	42	56	70	84	98	10	81	24	31	1	0	1	1	0	1	0	0	1	0	0	0	0	0	0
0	0	2	0	0	2	0	0	5	0	15	15	0	25					0	0	1	0	1	1	14	28	42	56	50	50	50	10	75	44	58	1	0	1	1	0	1	0	0	1	0	0	0	0	0	0
0	0	2	0	0	2	0	0	7	0	14	14	0	53	48	34	84	41	0	0	1	0	1	1	5	10	20	25	30	40	50	9	85	27	19	1	0	1	1	0	1	0	0	1	0	0	0	0	0	0
3	1	0	25	2	0	1	8	8	1	8	8	0	16	71	39	50	71	0	0	0	1	1	1	4	8	12	16	20	24	33	10	80	26	61	0	1	0	1	0	1	0	0	1	0	0	0	0	0	0
0	0	2	0	2	0	1	22	8	0	17	17	0	33	60	23	70	20	0	0	0	1	1	1	3	8	15	20	30	38	40	9	89	36	21	1	0	1	2	0	0	1	0	1	0	0	0	0	0	0
0	0	2	0	0	2	0	0	4	0	25	25	0	33	30	10	30	10	0	0	1	1	1	2	0	0	0	0	0	0	0	7	80	31	75	1	0	1	0	1	0	0	0	1	0	0	0	0	0	0
0	0	2	0	0	2	0	0	5	1	20	20	0	0	19	51	20	50	0	0	0	1	1	1	0	0	2	6	6	6	6	10	76	40	67	0	1	0	1	0	1	0	1	0	1	0	0	0	0	0
0	0	2	0	0	2	0	0	14	1	15	22	-7	47	60	80	63	73	0	0	0	1	1	1	0	0	0	0	0	14	18	9	77	39	20	1	0	1	1	0	1	0	2	0	0	1	0	0	0	0
0	0	2	0	5	1	1	25	2	0	10	5	5	39	90	51	90	52	0	0	1	1	1	2	2	3	4	5	7	8	10	9	75	48	53	1	0	1	1	0	1	0	0	1	0	0	0	0	0	0
0	0	2	0	3	0	1	20	12	0	10	10	0	44	71	9	82	7	0	0	0	0	0	0	0	0	10	20	30	40	40	9	78	40	55	1	0	1	2	0	0	1	0	1	0	0	0	0	0	0
0	0	2	0	0	2	0	0	13	0	10	10	0	36	80	42	80	50	0	0	0	1	1	1	0	0	0	0	0	0	0	10	90	14	21	1	0	1	0	1	0	0	0	1	0	0	0	0	0	0
1	1	0	75	3	0	1	37	10	1	10	10	0	35	70	50	70	50	1	0	0	0	1	1	14	28	42	56	70	84	94	10	71	29	23	0	1	0	0	1	0	0	0	1	0	0	0	0	0	0
0	0	2	0	3	0	1	5	7	0	13	9	4	36	77	41	73	48	0	0	0	0	0	0	2	4	8	8	8	8	10	10	63	39	22	0	1	0	0	1	0	0	0	1	0	0	0	0	0	0
0	0	2	0	0	2	0	0	11	0	14	10	4	46	51	51	74	75	0	0	0	0	0	0	0	0	0	0	0	0	0	8	86	26	37	2	0	0	1	0	1	0	0	1	0	0	0	0	0	0
2	1	0	75	3	0	1	25	8	0	15	5	10	41	70	10	75	5	0	0	0	0	0	0	14	28	42	56	70	84	98	10	82	22	43	0	1	0	1	0	1	0	0	1	0	0	0	0	0	0
0	0	2	0	0	2	0	0	10	1	10	10	0	20					0	0	0	0	0	0	0	0	0	0	0	0	0	10	78	34	39	0	1	0	2	0	0	1	0	1	0	0	0	0	0	0
0	0	2	0	0	2	0	0	7	0	4	4	0	22	80	40	60	40	0	0	1	1	1	2	0	0	0	0	0	0	0	10	93	37	24	1	0	1	2	0	0	1	0	1	0	0	0	0	0	0
0	0	2	0	2	0	1	15	3	0	12	12	0	43	51	50	50	50	0	0	1	0	1	1	7	14	21	27	35	42	49	7	87	35	61	1	0	1	0	1	0	0	0	1	0	0	0	0	0	0
0	0	2	0	0	2	0	0	5	0	25	5	20	40	94	95	61	62	0	0	0	1	1	1	0	0	0	0	0	0	0	9	78	29	59	1	0	1	0	1	0	0	0	1	0	0	0	0	0	0
0	0	2	0	5	1	1	55	6	0	11	17	-6	48	7	25	30	50	1	0	0	1	1	2	4	8	12	16	20	34	48	8	83	25	40	1	0	1	0	1	0	0	0	1	0	0	0	0	0	0
0	0	2	0	0	2	0	0	13	0	12	12	0	38	50	50	60	75	0	0	0	0	0	0	0	0	0	0	0	0	0	10	76	25	25	0	1	0	1	0	1	0	0	1	0	0	0	0	0	0
3	1	0	75	1	0	1	20	4	0	25	15	10	23	94	0	85	14	0	0	0	0	0	0	14	28	42	56	70	84	98	10	54	43	41	1	0	1	1	0	1	0	0	1	0	0	0	0	0	0
1	1	0	75	6	1	1	30	10	0	17	13	4	58	89	84	85	76	0	0	1	0	1	1	14	10	20	25	35	42	43	6	75	48	41	0	1	0	0	1	0	0	0	1	0	0	0	0	0	0
1	1	0	25	0	2	0	0	12	1	20	15	5	0	70	10	67	18	0	0	0	1	1	1	0	0	0	0	0	0	0	10	83	39	38	1	0	1	2	0	0	1	0	1	0	0	0	0	0	0
0	0	2	0	0	2	0	0	6	0	10	14	-4	47	20	44	25	55	0	0	0	0	0	0	10	20	35	50	50	64	78	9	74	31	27	1	0	1	0	1	0	0	0	1	0	0	0	0	0	0
2	1	0	25	5	1	1	10	11	0	20	15	5	22	100	52	100	60	0	0	0	0	0	0	5	10	20	25	30	35	45	10	83	34	48	1	0	1	2	0	0	1	1	0	1	0	0	0	0	0
5	1	1	25	5	1	1	5	10	0	20	20	0	40	80	20	80	20	0	0	0	0	0	0	4	8	2	6	5	4	8	10	83	24	34	1	0	1	2	0	0	1	0	1	0	0	0	0	0	0
2	1	0	75	3	0	1	64	7	0	12	10	2	51	84	19	73	10	1	0	0	1	1	2	14	28	42	56	70	83	98	10	85	46	59	1	0	1	2	0	0	1	0	1	0	0	0	0	0	0
0	0	2	0	0	2	0	0	6	0	10	10	0	22	50	52	51	50	0	0	1	1	1	2	0	0	0	0	0	0	0	10	55	37	27	0	1	0	1	0	1	0	0	1	0	0	0	0	0	0
0	0	2	0	0	2	0	0	0	0	25	15	10	25	68	0	50	5	0	0	1	0	1	1	0	0	0	0	0	0	0	7	93	30	44	1	0	1	2	0	0	1	2	0	0	1	0	0	0	0
0	0	2	0	0	2	0	0	12	1	15	5	10	20	100	60	80	30	0	0	0	0	0	0	0	0	0	0	0	0	0	9	85	43	27	1	0	1	1	0	1	0	0	1	0	0	0	0	0	0
3	1	0	75	0	2	0	0	5	0	25	15	10	25	100	70	100	40	0	0	0	0	0	0	1	5	10	10	10	15	20	10	75	32	45	1	0	1	0	1	0	0	0	1	0	0	0	0	0	0
5	1	1	25	5	1	1	18	9	0	14	14	0	68	71	71	51	71	0	0	0	0	0	0	4	8	12	16	20	24	28	10	73	29	26	1	0	1	0	1	0	0	0	1	0	0	0	0	0	0
0	0	2	0	0	2	0	0	5	0	5	5	0	20	51	18	81	51	0	0	1	0	1	1	0	0	0	0	0	0	0	10	53	17	61	0	1	0	0	1	0	0	0	1	0	0	0	0	0	0
0	0	2	0	0	2	0	0	5	0	10	15	-5	60	91	22	91	21	0	0	0	0	0	0	0	0	0	0	0	0	0	10	72	39	57	1	0	1	0	1	0	0	0	1	0	0	0	0	0	0
5	1	1	30	6	1	1	20	13	0	12	13	-1	64	100	100	95	95	0	0	0	0	0	0	4	8	12	16	20	24	30	10	82	29	39	1	0	1	1	0	1	0	0	1	0	0	0	0	0	0
0	0	2	0	0	2	0	0	8	0	20	20	0	16					0	0	1	1	1	2	0	0	0	0	0	0	0	8	79	39	66	1	0	1	0	1	0	0	1	0	1	0	0	0	0	0
0	0	2	0	0	2	0	0	13	0	12	5	7	31	35	38	51	51	0	0	1	1	1	2	0	0	0	0	0	0	0	10	77	27	23	0	1	0	0	1	0	0	0	1	0	0	0	0	0	0
2	1	0	38	6	1	1	4	7	0	13	5	8	19	95	93	91	91	0	0	0	0	0	0	2	4	6	8	10	12	14	10	94	37	32	1	0	1	1	0	1	0	1	0	1	0	0	0	0	0
0	0	2	0	0	2	0	0	10	0	15	10	5	70	80	40	90	23	0	0	0	0	0	0	0	0	0	0	0	0	0	8	67	26	41	0	1	0	1	0	1	0	0	1	0	0	0	0	0	0
0	0	2	0	0	2	0	0	6	0	12	12	0	36	51	46	70	74	0	0	1	1	1	2	0	0	0	0	0	0	0	6	63	33	49	1	0	1	0	1	0	0	0	1	0	0	0	0	0	0
0	0	2	0	0	2	0	0	7	1	20	15	5	40	90	90	80	85	0	0	1	0	1	1	0	0	0	0	0	0	0	8	88	32	37	1	0	1	1	0	1	0	0	1	0	0	0	0	0	0
0	0	2	0	0	2	0	0	1	0	10	10	0	37	81	5	74	19	0	0	0	0	0	0	0	0	0	0	0	0	0	10	87	34	51	1	0	1	1	0	1	0	0	1	0	0	0	0	0	0
0	0	2	0	0	2	0	0	10	1	20	22	-2	20	29	41	43	54	0	0	1	0	1	1	14	14	14	14	14	14	14	9	65	26	26	1	0	1	1	0	1	0	0	1	0	0	0	0	0	0
0	0	2	0	0	2	0	0	10	1	20	20	0	50	60	45	80	71	0	0	0	1	1	1	0	0	0	0	0	0	0	10	78	30	59	1	0	1	0	1	0	0	0	1	0	0	0	0	0	0
0	0	2	0	0	2	0	0	5	0	10	10	0	45	74	14	73	8	0	0	0	1	1	1	7	14	21	28	35	42	49	9	77	42	56	1	0	1	0	1	0	0	0	1	0	0	0	0	0	0
0	0	2	0	0	2	0	0	5	0	10	8	2	43	80	39	81	60	0	0	0	0	0	0	0	0	0	0	0	0	0	9	92	25	54	1	0	1	2	0	0	1	0	1	0	0	0	0	0	0
7	1	0	35	0	2	0	0	4	0	19	19	0	33					0	0	1	1	1	2	7	10	20	20	20	30	30	10	56	24	26	1	0	1	2	0	0	1	0	1	0	0	0	0	0	0
3	1	0	25	0	2	0	0	6	0	25	15	10	27	51	50	71	51	0	0	0	0	0	0	14	20	40	50	40	50	50	10	81	31	47	1	0	1	1	0	1	0	0	1	0	0	0	0	0	0
3	1	0	25	0	2	0	0	5	0	12	11	1	33	90	30	71	28	0	0	0	0	0	0	0	0	0	0	0	0	8	10	80	28	48	1	0	1	1	0	1	0	0	1	0	0	0	0	0	0
0	0	2	0	0	2	0	0	9	0	20	5	15	43	100	70	80	40	0	0	0	0	0	0	0	0	0	0	0	0	0	8	81	40	34	0	1	0	1	0	1	0	1	0	1	0	0	0	0	0
0	0	2	0	0	2	0	0	7	0	10	10	0	49	90	5	90	6	0	0	0	0	0	0	0	0	0	0	0	0	10	8	81	39	60	1	0	1	0	1	0	0	0	1	0	0	0	0	0	0
0	0	2	0	0	2	0	0	9	0	20	20	0	43					0	0	0	0	0	0	10	10	10	10	10	10	10	10	77	39	34	1	0	1	2	0	0	1	0	1	0	0	0	0	0	0
0	0	2	0	0	2	0	0	8	0	10	16	-6	42	62	39	77	46	0	0	0	0	0	0	0	0	0	0	0	0	0	9	80	36	48	1	0	1	2	0	0	1	4	0	0	0	0	1	0	0
1	1	0	50	5	1	1	15	6	0	15	10	5	37	75	70	70	53	0	0	0	0	0	0	10	20	30	40	50	60	70	8	87	35	26	1	0	1	2	0	0	1	1	0	1	0	0	0	0	0
0	0	2	0	0	2	0	0	10	0	14	14	0	48	70	20	70	30	0	0	0	1	1	1	0	0	0	0	0	0	0	10	73	15	50	1	0	1	0	1	0	0	4	0	0	0	0	1	0	0
0	0	2	0	0	2	0	0	10	0	20	15	5	40	80	91	82	86	0	0	0	1	1	1	0	0	0	0	0	0	0	10	55	16	43	1	0	1	0	1	0	0	0	1	0	0	0	0	0	0
0	0	2	0	0	2	0	0	7	1	10	10	0	10	50	50	80	80	0	0	0	0	0	0	0	0	0	0	0	0	0	10	55	26	30	0	1	0	0	1	0	0	0	1	0	0	0	0	0	0
2	1	0	15	0	2	0	0	5	0	12	12	0	35	70	50	100	50	0	0	0	1	1	1	2	4	5	6	7	9	10	9	87	27	28	1	0	1	0	1	0	0	0	1	0	0	0	0	0	0
0	0	2	0	0	2	0	0	5	0	13	13	0	35	15	50	10	68	0	0	0	0	0	0	0	0	0	0	0	0	98	10	79	25	22	1	0	1	0	1	0	0	0	1	0	0	0	0	0	0
0	0	2	0	0	2	0	0	7	0	5	15	-10	19	90	91	88	87	0	0	1	0	1	1	0	0	0	0	0	0	0	8	82	38	25	1	0	1	2	0	0	1	0	1	0	0	0	0	0	0
0	0	2	0	0	2	0	0	15	0	25	25	0	55	71	62	85	78	0	0	0	1	1	1	0	0	0	0	0	0	2	10	84	33	22	1	0	1	2	0	0	1	2	0	0	1	0	0	0	0
0	0	2	0	0	2	0	0	10	0	20	15	5	60	80	39	100	0	0	0	0	0	0	0	0	0	0	0	0	0	0	9	72	23	32	0	1	0	0	1	0	0	0	1	0	0	0	0	0	0
3	1	0	25	6	1	1	5	4	0	10	20	-10	28	11	66	100	21	0	0	0	1	1	1	5	5	2	6	10	14	18	8	100	30	31	1	0	1	2	0	0	1	2	0	0	1	0	0	0	0
3	1	0	75	2	0	1	50	4	0	13	10	3	43	100	19	88	39	1	0	0	0	1	1	14	28	42	56	70	84	98	10	70	26	22	1	0	1	0	1	0	0	0	1	0	0	0	0	0	0
0	0	2	0	0	2	0	0	8	0	12	10	2	26	90	70	94	85	0	0	0	0	0	0	0	0	0	0	0	0	0	10	83	33	71	1	0	1	1	0	1	0	0	1	0	0	0	0	0	0
0	0	2	0	0	2	0	0	14	0	12	21	-9	28	91	32	90	29	0	0	1	0	1	1	0	0	0	0	0	0	0	9	68	33	19	0	1	0	0	1	0	0	0	1	0	0	0	0	0	0
0	0	2	0	0	2	0	0	3	0	12	12	0	18	60	46	74	40	0	0	0	0	0	0	0	0	0	0	0	0	0	10	84	36	24	1	0	1	1	0	1	0	0	1	0	0	0	0	0	0
0	0	2	0	0	2	0	0	5	0	25	25	0	35	93	93	83	77	0	0	1	1	1	2	4	8	10	12	20	25	30	8	94	34	59	1	0	1	0	1	0	0	0	1	0	0	0	0	0	0
0	0	2	0	3	0	1	48	5	0	12	12	0	22	91	26	90	26	1	0	0	0	1	1	7	14	21	27	35	42	49	10	72	26	60	0	1	0	0	1	0	0	0	1	0	0	0	0	0	0
2	1	0	25	4	1	1	40	7	0	10	20	-10	39	80	60	81	50	1	0	0	1	1	2	7	14	21	30	35	42	50	10	81	39	75	1	0	1	2	0	0	1	0	1	0	0	0	0	0	0
3	1	0	44	2	0	1	50	16	1	12	5	7	30	57	81	43	66	1	0	0	0	1	1	10	14	30	40	50	62	75	10	76	34	24	1	0	1	1	0	1	0	0	1	0	0	0	0	0	0
2	1	0	75	1	0	1	20	7	0	15	18	-3	57	80	51	81	36	0	0	1	0	1	1	14	28	42	56	70	84	98	9	90	25	40	1	0	1	1	0	1	0	0	1	0	0	0	0	0	0
2	1	0	75	4	1	1	15	6	0	25	15	10	27	100	99	95	60	0	0	0	0	0	0	14	28	30	30	30	30	30	9	80	41	24	1	0	1	2	0	0	1	2	0	0	1	0	0	0	0
0	0	2	0	0	2	0	0	5	0	5	5	0	40	53	72	21	89	0	0	1	0	1	1	0	0	0	0	0	0	0	9	80	33	34	1	0	1	1	0	1	0	0	1	0	0	0	0	0	0
3	1	0	75	0	2	0	0	3	0	10	20	-10	31	100	50	100	40	0	0	0	1	1	1	0	0	0	0	0	0	0	10	67	37	60	1	0	1	0	1	0	0	1	0	1	0	0	0	0	0
0	0	2	0	5	1	1	10	4	1	15	10	5	25	77	22	100	37	0	0	1	1	1	2	10	10	10	10	10	10	10	8	78	37	39	1	0	1	1	0	1	0	0	1	0	0	0	0	0	0
2	1	0	50	0	2	0	0	6	1	18	15	3	33	60	9	71	19	0	0	1	1	1	2	0	0	0	0	0	0	0	10	81	22	27	0	1	0	2	0	0	1	0	1	0	0	0	0	0	0
1	1	0	50	2	0	1	30	10	0	15	15	0	35	81	10	86	16	0	0	1	1	1	2	9	20	35	48	55	65	70	10	78	27	20	1	0	1	0	1	0	0	0	1	0	0	0	0	0	0
0	0	2	0	0	2	0	0	12	0	12	15	-3	39	90	10	90	10	0	0	0	0	0	0	0	0	0	0	0	0	0	10	77	37	52	1	0	1	2	0	0	1	1	0	1	0	0	0	0	0
7	1	0	75	6	1	1	25	6	0	25	25	0	37					0	0	1	1	1	2	14	28	42	56	70	84	98	10	85	25	29	1	0	1	2	0	0	1	0	1	0	0	0	0	0	0
0	0	2	0	0	2	0	0	7	1	20	18	2	0	100	21	100	41	0	0	0	0	0	0	0	0	0	0	0	0	0	8	84	26	44	1	0	1	2	0	0	1	0	1	0	0	0	0	0	0
0	0	2	0	0	2	0	0	6	1	12	10	2	35	0	0	51	0	0	0	0	1	1	1	0	0	0	0	0	0	0	10	59	18	41	0	1	0	0	1	0	0	0	1	0	0	0	0	0	0
0	0	2	0	0	2	0	0	0	0	0	0	0	0	50	40	50	40	0	0	1	1	1	2	4	8	2	6	0	4	8	10	84	39	56	0	1	0	0	1	0	0	0	1	0	0	0	0	0	0
7	1	0	50	4	1	1	8	5	0	20	16	4	35					0	0	0	0	0	0	4	6	10	13	20	24	30	9	81	34	44	1	0	1	2	0	0	1	0	1	0	0	0	0	0	0
0	0	2	0	0	2	0	0	4	0	22	10	12	30	81	12	54	33	0	0	0	0	0	0	0	0	0	0	0	0	0	10	72	35	61	0	1	0	2	0	0	1	2	0	0	1	0	0	0	0
0	0	2	0	0	2	0	0	10	0	3	3	0	26	60	10	70	10	0	0	0	0	0	0	14	16	20	20	30	35	40	10	84	39	44	1	0	1	2	0	0	1	0	1	0	0	0	0	0	0
3	1	0	75	0	2	0	0	11	0	12	12	0	47	30	2	70	9	0	0	1	1	1	2	14	28	42	56	70	84	98	8	72	22	26	1	0	1	0	1	0	0	0	1	0	0	0	0	0	0
2	1	0	75	0	2	0	0	8	1	5	5	0	10	62	71	72	64	0	0	0	1	1	1	0	0	0	0	10	10	10	9	94	28	28	1	0	1	0	1	0	0	0	1	0	0	0	0	0	0
1	1	0	75	1	0	1	25	4	0	12	1	11	34	95	5	95	5	0	0	0	0	0	0	14	28	42	56	70	84	98	9	87	47	38	1	0	1	0	1	0	0	0	1	0	0	0	0	0	0
0	0	2	0	0	2	0	0	15	0	15	15	0	45	70	20	75	35	0	0	0	0	0	0	0	0	0	0	0	4	8	10	71	26	27	1	0	1	2	0	0	1	0	1	0	0	0	0	0	0
3	1	0	75	6	1	1	69	13	0	15	10	5	66	91	9	91	11	1	1	0	1	1	3	14	28	42	56	70	84	98	10	88	40	54	1	0	1	2	0	0	1	2	0	0	1	0	0	0	0
0	0	2	0	0	2	0	0	13	0	12	12	0	63	50	50	50	50	0	0	1	1	1	2	0	0	0	0	0	0	0	10	78	40	63	1	0	1	0	1	0	0	1	0	1	0	0	0	0	0
3	1	0	35	2	0	1	15	10	1	5	10	-5	15	67	39	92	81	0	0	1	0	1	1	7	14	21	25	30	35	40	8	76	30	39	1	0	1	1	0	1	0	0	1	0	0	0	0	0	0
0	0	2	0	0	2	0	0	5	0	20	20	0	55	10	90	10	90	0	0	0	0	0	0	0	0	0	0	0	0	0	10	73	42	63	1	0	1	2	0	0	1	2	0	0	1	0	0	0	0
3	1	0	75	5	1	1	17	6	0	20	10	10	22	80	50	2	30	0	0	1	0	1	1	14	28	42	56	70	84	98	9	95	40	31	1	0	1	2	0	0	1	5	0	0	0	0	0	1	0
0	0	2	0	2	0	1	10	10	1	10	10	0	20	2	2	3	4	0	0	0	0	0	0	2	10	14	20	25	30	34	9	85	29	37	1	0	1	1	0	1	0	0	1	0	0	0	0	0	0
0	0	2	0	0	2	0	0	6	1	20	20	0	20	80	90	81	90	0	0	0	1	1	1	0	0	0	0	0	0	0	10	75	39	37	0	1	0	2	0	0	1	2	0	0	1	0	0	0	0
0	0	2	0	0	2	0	0	10	0	10	10	0	30	91	76	91	50	0	0	0	0	0	0	4	8	12	16	20	24	28	10	59	45	54	0	1	0	1	0	1	0	0	1	0	0	0	0	0	0
0	0	2	0	0	2	0	0	5	0	12	12	0	10	91	8	90	4	0	0	1	0	1	1	0	0	0	0	0	0	0	9	84	42	75	0	1	0	0	1	0	0	5	0	0	0	0	0	1	0
3	1	0	75	3	0	1	30	6	0	12	10	2	49	70	81	70	91	0	0	0	0	0	0	7	14	21	28	35	42	49	10	85	48	65	0	1	0	1	0	1	0	1	0	1	0	0	0	0	0
0	0	2	0	0	2	0	0	5	0	20	25	-5	60	80	80	80	80	0	0	1	0	1	1	0	0	0	0	0	0	0	9	86	32	61	1	0	1	1	0	1	0	0	1	0	0	0	0	0	0
0	0	2	0	0	2	0	0	8	1	20	20	0	50	30	50	60	70	0	0	1	0	1	1	1	1	3	4	6	7	8	10	82	40	27	1	0	1	1	0	1	0	0	1	0	0	0	0	0	0
0	0	2	0	0	2	0	0	11	0	22	11	11	47	28	47	80	93	0	0	0	0	0	0	4	3	2	3	10	4	8	9	72	41	26	1	0	1	1	0	1	0	0	1	0	0	0	0	0	0
0	0	2	0	0	2	0	0	6	0	25	15	10	27	50	50	51	51	0	0	0	1	1	1	0	0	0	0	0	0	0	9	77	37	44	1	0	1	1	0	1	0	2	0	0	1	0	0	0	0
3	1	0	75	0	2	0	0	9	0	19	21	-2	62	90	84	68	33	0	0	1	1	1	2	14	28	42	56	70	84	98	9	80	36	19	1	0	1	1	0	1	0	6	0	0	0	0	0	0	1
5	1	1	75	5	1	1	20	5	1	15	10	5	10	70	90	60	90	1	0	0	0	1	1	14	28	42	56	50	50	50	9	73	24	33	0	1	0	0	1	0	0	0	1	0	0	0	0	0	0
0	0	2	0	0	2	0	0	6	0	10	10	0	32	9	10	39	40	0	0	1	1	1	2	0	0	0	0	0	0	0	5	75	31	71	1	0	1	2	0	0	1	1	0	1	0	0	0	0	0
3	1	0	25	1	0	1	30	10	0	10	10	0	40	80	40	80	60	0	0	0	1	1	1	14	20	25	25	30	35	40	10	78	36	24	0	1	0	1	0	1	0	0	1	0	0	0	0	0	0
0	0	2	0	0	2	0	0	15	0	18	25	-7	48	10	10	40	30	0	0	1	0	1	1	0	0	0	0	0	0	0	8	76	41	32	1	0	1	0	1	0	0	0	1	0	0	0	0	0	0
2	1	0	75	4	1	1	10	6	1	21	21	0	21	80	80	90	90	0	0	0	0	0	0	14	28	42	56	70	84	98	8	80	39	21	0	1	0	0	1	0	0	0	1	0	0	0	0	0	0
0	0	2	0	0	2	0	0	6	0	14	20	-6	37	80	90	90	90	0	0	0	1	1	1	7	14	21	29	35	44	50	10	88	36	21	1	0	1	1	0	1	0	0	1	0	0	0	0	0	0
0	0	2	0	1	0	1	38	3	1	13	12	1	25	97	20	98	11	1	0	0	0	1	1	14	28	42	56	70	84	98	10	80	43	57	1	0	1	1	0	1	0	1	0	1	0	0	0	0	0
0	0	2	0	0	2	0	0	7	0	21	21	0	56	60	40	65	35	0	0	0	0	0	0	7	14	21	28	35	42	48	10	76	35	21	0	1	0	0	1	0	0	1	0	1	0	0	0	0	0
0	0	2	0	0	2	0	0	6	1	10	20	-10	10	10	10	73	30	0	0	0	1	1	1	0	0	0	0	0	0	0	10	78	41	47	1	0	1	0	1	0	0	0	1	0	0	0	0	0	0
2	1	0	75	5	1	1	38	12	1	16	11	5	27	89	9	90	5	1	0	0	1	1	2	14	28	42	56	70	84	98	10	76	36	34	0	1	0	1	0	1	0	0	1	0	0	0	0	0	0
0	0	2	0	0	2	0	0	7	1	10	5	5	15	41	2	20	16	0	0	0	0	0	0	0	0	0	0	0	0	0	10	83	29	40	1	0	1	0	1	0	0	0	1	0	0	0	0	0	0
2	1	0	50	0	2	0	0	7	1	20	20	0	25	84	33	80	59	0	0	0	1	1	1	0	0	0	0	0	0	0	9	82	38	54	1	0	1	2	0	0	1	0	1	0	0	0	0	0	0
0	0	2	0	0	2	0	0	12	1	20	20	0	45	62	18	68	56	0	0	0	0	0	0	0	0	0	0	0	0	0	10	88	16	26	1	0	1	0	1	0	0	0	1	0	0	0	0	0	0
0	0	2	0	0	2	0	0	12	1	5	10	-5	30	62	27	70	26	0	0	0	0	0	0	0	0	0	0	0	0	0	10	87	35	44	1	0	1	0	1	0	0	0	1	0	0	0	0	0	0
5	1	1	75	0	2	0	0	5	0	12	5	7	27	10	90	9	80	0	0	0	0	0	0	0	0	0	0	0	0	0	10	90	26	47	1	0	1	1	0	1	0	0	1	0	0	0	0	0	0
0	0	2	0	0	2	0	0	6	0	4	7	-3	37	1	1	89	88	0	0	1	0	1	1	1	1	1	1	1		1	7	81	42	28	0	1	0	2	0	0	1	0	1	0	0	0	0	0	0
0	0	2	0	0	2	0	0	3	0	3	2	1	11					0	1	1	1	1	3	0	0	0	0	0	0	0	9	83	33	40	0	1	0	2	0	0	1	0	1	0	0	0	0	0	0
1	1	0	75	4	1	1	21	8	0	20	15	5	41	100	60	100	40	0	0	1	0	1	1	7	14	21	28	35	42	49	10	99	34	39	0	1	0	2	0	0	1	0	1	0	0	0	0	0	0
0	0	2	0	0	2	0	0	12	1	15	10	5	25	85	10	85	25	0	0	0	0	0	0	0	0	0	0	0	0	0	10	86	25	31	0	1	0	1	0	1	0	1	0	1	0	0	0	0	0
0	0	2	0	1	0	1	15	9	0	10	15	-5	28	100	40	50	20	0	0	0	0	0	0	1	2	5	5	5	5	10	10	57	28	55	0	1	0	2	0	0	1	0	1	0	0	0	0	0	0
0	0	2	0	0	2	0	0	10	1	13	10	3	38	70	10	75	25	0	0	0	0	0	0	0	0	0	0	0	0	0	10	70	40	63	0	1	0	2	0	0	1	0	1	0	0	0	0	0	0
2	1	0	25	1	0	1	10	7	0	12	10	2	26	65	50	70	26	0	0	0	1	1	1	7	10	15	20	20	20	20	10	81	33	20	0	1	0	0	1	0	0	0	1	0	0	0	0	0	0
0	0	2	0	0	2	0	0	5	0	15	15	0	50	100	0	99	0	0	0	0	0	0	0	0	0	0	0	0	0	0	9	80	47	48	1	0	1	0	1	0	0	0	1	0	0	0	0	0	0
1	1	0	75	5	1	1	32	4	0	5	5	0	13	92	32	71	50	1	0	0	0	1	1	14	28	42	56	70	84	98	9	79	40	61	1	0	1	0	1	0	0	2	0	0	1	0	0	0	0
0	0	2	0	0	2	0	0	9	0	10	10	0	38	50	50	50	50	0	0	0	1	1	1	4	8	10	10	20	20	20	7	69	30	40	1	0	1	0	1	0	0	2	0	0	1	0	0	0	0
0	0	2	0	0	2	0	0	6	0	23	22	1	12	90	77	80	68	0	0	0	0	0	0	7	14	21	28	35	42	49	10	71	37	30	1	0	1	0	1	0	0	0	1	0	0	0	0	0	0
3	1	0	50	0	2	0	0	10	1	5	10	-5	5	91	10	91	3	0	0	0	1	1	1	7	14	21	25	35	42	46	10	86	41	27	1	0	1	2	0	0	1	1	0	1	0	0	0	0	0
0	0	2	0	0	2	0	0	7	0	5	5	0	19	38	28	40	29	0	0	1	0	1	1	0	0	0	0	0	0	0	8	77	27	55	1	0	1	0	1	0	0	0	1	0	0	0	0	0	0
0	0	2	0	1	0	1	10	5	0	12	5	7	15	60	51	70	62	0	0	0	0	0	0	2	4	8	8	8	8	8	9	89	32	62	1	0	1	0	1	0	0	1	0	1	0	0	0	0	0
0	0	2	0	0	2	0	0	6	1	12	12	0	0	84	2	90	39	0	0	0	1	1	1	0	0	0	0	0	0	0	10	88	28	59	0	1	0	2	0	0	1	1	0	1	0	0	0	0	0
0	0	2	0	0	2	0	0	0	0	5	10	-5	5					0	0	0	0	0	0	0	0	0	0	0	0	0	10	76	37	74	1	0	1	2	0	0	1	2	0	0	1	0	0	0	0
2	1	0	75	3	0	1	50	9	0	5	5	0	28	60	40	90	40	1	0	0	0	1	1	14	28	42	56	70	84	98	10	97	34	20	1	0	1	1	0	1	0	0	1	0	0	0	0	0	0
0	0	2	0	6	1	1	12	6	0	15	17	-2	27	81	71	80	68	0	0	1	0	1	1	4	10	15	22	28	35	42	10	82	41	57	1	0	1	2	0	0	1	0	1	0	0	0	0	0	0
7	1	0	75	0	2	0	0	5	0	10	12	-2	32					0	0	0	0	0	0	0	0	0	0	0	0	0	10	72	34	47	0	1	0	1	0	1	0	0	1	0	0	0	0	0	0
3	1	0	75	1	0	1	19	7	0	5	10	-5	29	69	56	68	63	0	0	1	0	1	1	14	28	42	56	70	84	98	9	76	38	29	0	1	0	1	0	1	0	0	1	0	0	0	0	0	0
0	0	2	0	0	2	0	0	13	0	15	10	5	36	64	41	80	71	0	0	0	0	0	0	0	0	0	0	0	0	0	8	71	40	29	0	1	0	2	0	0	1	0	1	0	0	0	0	0	0
0	0	2	0	0	2	0	0	13	0	12	12	0	50	75	80	80	80	0	0	0	0	0	0	0	0	0	0	0	0	0	10	67	41	24	0	1	0	1	0	1	0	1	0	1	0	0	0	0	0
0	0	2	0	0	2	0	0	5	0	2	2	0	14	39	71	61	81	0	0	0	1	1	1	0	0	0	0	0	0	0	7	47	20	64	0	1	0	0	1	0	0	0	1	0	0	0	0	0	0
0	0	2	0	5	1	1	34	4	0	15	1	14	34	95	30	100	22	0	0	0	0	0	0	14	28	42	56	50	50	50	9	86	29	27	1	0	1	0	1	0	0	0	1	0	0	0	0	0	0
2	1	0	75	4	1	1	20	8	0	2	5	-3	43	81	21	79	20	0	0	0	0	0	0	5	10	20	30	40	50	55	10	87	39	62	0	1	0	0	1	0	0	1	0	1	0	0	0	0	0
0	0	2	0	0	2	0	0	11	0	18	15	3	62					0	0	0	1	1	1	0	0	0	0	0	0	0	10	82	28	48	1	0	1	0	1	0	0	0	1	0	0	0	0	0	0
0	0	2	0	0	2	0	0	4	0	15	10	5	33	18	24	50	56	0	0	1	0	1	1	0	0	0	0	0	0	0	5	79	36	66	1	0	1	2	0	0	1	0	1	0	0	0	0	0	0
2	1	0	25	3	0	1	20	10	0	15	17	-2	35	81	56	74	55	0	0	0	0	0	0	7	14	24	25	35	42	50	9	76	36	49	1	0	1	1	0	1	0	0	1	0	0	0	0	0	0
0	0	2	0	0	2	0	0	10	0	15	20	-5	35	10	12	36	25	0	0	1	0	1	1	5	10	15	20	25	30	25	9	80	36	43	1	0	1	2	0	0	1	0	1	0	0	0	0	0	0
0	0	2	0	0	2	0	0	25	1	15	12	3	37	46	57	71	65	0	0	1	1	1	2	14	20	20	40	50	65	80	3	59	36	33	1	0	1	0	1	0	0	3	0	0	0	1	0	0	0
0	0	2	0	3	0	1	20	18	0	15	15	0	76	60	72	57	65	0	0	0	1	1	1	2	5	8	10	12	13	14	7	76	38	52	0	1	0	0	1	0	0	3	0	0	0	1	0	0	0
0	0	2	0	0	2	0	0	6	0	10	10	0	32					0	0	1	1	1	2	0	0	0	0	0	0	0	8	68	32	30	0	1	0	1	0	1	0	0	1	0	0	0	0	0	0
3	1	0	75	3	0	1	10	5	0	20	15	5	10	85	53	69	58	0	0	1	1	1	2	14	28	42	56	70	84	98	6	78	32	57	1	0	1	0	1	0	0	0	1	0	0	0	0	0	0
1	1	0	75	0	2	0	0	10	0	25	12	13	32	86	21	86	21	0	0	0	0	0	0	0	0	0	0	0	0	0	10	76	28	37	0	1	0	2	0	0	1	0	1	0	0	0	0	0	0
3	1	0	35	0	2	0	0	13	0	12	12	0	50	75	45	70	50	0	0	1	0	1	1	14	28	28	28	30	40	45	10	72	25	58	0	1	0	0	1	0	0	1	0	1	0	0	0	0	0
3	1	0	75	0	2	0	0	5	0	20	20	0	10	90	30	100	0	0	0	0	0	0	0	10	20	30	40	50	60	70	9	76	29	51	1	0	1	0	1	0	0	0	1	0	0	0	0	0	0
0	0	2	0	0	2	0	0	13	0	10	10	0	46	70	10	71	9	0	0	0	0	0	0	0	0	0	0	0	0	0	10	73	27	49	1	0	1	0	1	0	0	0	1	0	0	0	0	0	0
1	1	0	50	1	0	1	5	10	1	18	15	3	25	75	30	60	40	0	0	0	1	1	1	3	6	10	12	15	20	22	10	72	30	44	0	1	0	0	1	0	0	0	1	0	0	0	0	0	0
0	0	2	0	3	0	1	40	7	0	20	20	0	54	90	71	92	51	0	0	0	0	0	0	14	28	42	56	70	84	98	10	88	25	41	1	0	1	2	0	0	1	0	1	0	0	0	0	0	0
0	0	2	0	0	2	0	0	14	0	20	20	0	73	82	82	83	83	0	0	1	0	1	1	2	4	6	10	12	20	25	9	83	43	28	1	0	1	1	0	1	0	0	1	0	0	0	0	0	0
0	0	2	0	0	2	0	0	10	1	12	10	2	35	71	10	60	10	0	0	0	1	1	1	0	0	0	0	0	0	0	10	86	29	59	1	0	1	1	0	1	0	1	0	1	0	0	0	0	0
0	0	2	0	0	2	0	0	8	1	25	25	0	25	70	61	82	59	0	0	1	0	1	1	0	0	0	0	0	0	0	10	71	41	38	0	1	0	1	0	1	0	0	1	0	0	0	0	0	0
0	0	2	0	0	2	0	0	5	1	10	15	-5	25	85	60	80	71	0	0	0	0	0	0	5	10	17	20	25	30	35	10	87	24	28	0	1	0	0	1	0	0	0	1	0	0	0	0	0	0
0	0	2	0	0	2	0	0	5	0	20	15	5	50	20	20	15	15	0	0	1	0	1	1	1	1	1	1	1	1	1	9	86	26	43	0	1	0	0	1	0	0	2	0	0	1	0	0	0	0
0	0	2	0	0	2	0	0	4	1	24	20	4	25	78	22	90	50	0	0	0	0	0	0	0	0	0	0	0	0	0	9	78	30	46	0	1	0	2	0	0	1	7	0	0	0	0	0	0	0
0	0	2	0	0	2	0	0	9	1	15	15	0	40	5	9	18	18	0	0	1	0	1	1	0	0	0	0	0	0	0	9	63	18	45	1	0	1	1	0	1	0	0	1	0	0	0	0	0	0
0	0	2	0	0	2	0	0	4	0	17	15	2	23	76	1	64	6	0	0	0	1	1	1	0	0	0	0	0	0	0	9	72	26	37	1	0	1	1	0	1	0	2	0	0	1	0	0	0	0
1	1	0	50	0	2	0	0	8	0	12	10	2	38	70	40	80	40	0	0	0	0	0	0	4	8	12	16	20	24	30	10	76	39	68	1	0	1	1	0	1	0	1	0	1	0	0	0	0	0
1	1	0	50	5	1	1	25	5	0	23	20	3	35	93	6	93	6	0	0	0	0	0	0	10	20	30	40	50	70	75	10	84	43	59	1	0	1	2	0	0	1	0	1	0	0	0	0	0	0
6	1	1	25	5	1	1	10	12	1	13	5	8	18	15	27	33	40	0	0	0	0	0	0	5	10	10	15	15	20	20	10	79	45	43	0	1	0	2	0	0	1	1	0	1	0	0	0	0	0
0	0	2	0	0	2	0	0	6	0	10	10	0	22	76	35	84	18	0	0	0	0	0	0	0	0	0	0	0	0	0	7	73	41	57	1	0	1	2	0	0	1	2	0	0	1	0	0	0	0
0	0	2	0	0	2	0	0	9	1	17	23	-6	23	100	100	100	100	0	0	1	0	1	1	2	2	2	4	10	10	20	10	84	37	64	1	0	1	2	0	0	1	2	0	0	1	0	0	0	0
0	0	2	0	0	2	0	0	13	1	14	19	-5	33	75	73	77	83	0	0	1	1	1	2	5	10	20	30	35	40	47	10	78	38	24	1	0	1	2	0	0	1	0	1	0	0	0	0	0	0
0	0	2	0	0	2	0	0	9	1	10	10	0	10	81	100	100	100	0	0	0	1	1	1	0	0	0	0	0	0	0	9	90	31	30	1	0	1	0	1	0	0	1	0	1	0	0	0	0	0
2	1	0	25	1	0	1	25	6	0	25	25	0	37	81	10	81	11	0	0	0	0	0	0	14	25	25	25	25	25	25	10	73	43	72	0	1	0	0	1	0	0	1	0	1	0	0	0	0	0
3	1	0	45	1	0	1	12	16	1	20	15	5	25	75	29	70	30	0	0	0	0	0	0	7	14	24	28	35	42	59	10	84	28	30	0	1	0	1	0	1	0	0	1	0	0	0	0	0	0
0	0	2	0	0	2	0	0	0	0	15	15	0	40	90	70	86	51	0	0	0	1	1	1	0	0	0	0	0	0	0	9	77	19	53	0	1	0	1	0	1	0	0	1	0	0	0	0	0	0
0	0	2	0	0	2	0	0	14	0	15	22	-7	50	90	52	85	69	0	0	1	1	1	2	10	15	20	25	25	25	30	10	75	32	66	1	0	1	0	1	0	0	2	0	0	1	0	0	0	0
3	1	0	50	6	1	1	12	5	0	10	10	0	20	80	70	100	100	0	0	0	1	1	1	7	14	21	25	40	42	50	10	75	34	19	0	1	0	0	1	0	0	0	1	0	0	0	0	0	0
2	1	0	75	0	2	0	0	6	0	25	25	0	12	66	58	64	60	0	0	0	0	0	0	14	28	42	56	70	84	98	7	81	34	32	1	0	1	1	0	1	0	3	0	0	0	1	0	0	0
6	1	1	25	0	2	0	0	7	0	10	10	0	24	40	71	40	70	0	0	0	0	0	0	0	0	0	0	0	0	0	8	67	27	33	0	1	0	0	1	0	0	2	0	0	1	0	0	0	0
0	0	2	0	0	2	0	0	10	1	10	3	7	13	85	31	81	35	0	0	0	0	0	0	0	0	0	0	0	0	0	10	60	24	49	0	1	0	1	0	1	0	0	1	0	0	0	0	0	0
0	0	2	0	0	2	0	0	5	0	5	5	0	20	11	10	7	8	0	0	0	0	0	0	0	0	0	0	0	0	0	9	79	27	50	0	1	0	1	0	1	0	0	1	0	0	0	0	0	0
1	1	0	20	1	0	1	8	4	0	15	10	5	8	80	60	60	30	0	0	0	1	1	1	7	14	21	28	35	42	49	6	92	25	64	1	0	1	0	1	0	0	1	0	1	0	0	0	0	0
0	0	2	0	0	2	0	0	12	0	2	5	-3	31	59	15	77	11	0	0	1	1	1	2	14	28	42	0	0	0	0	9	73	38	28	0	1	0	1	0	1	0	1	0	1	0	0	0	0	0
5	1	1	25	0	2	0	0	11	0	25	10	15	57	80	90	80	90	0	0	1	0	1	1	1	2	4	5	7	8	10	10	76	29	61	0	1	0	1	0	1	0	0	1	0	0	0	0	0	0
0	0	2	0	0	2	0	0	10	1	6	13	-7	31	20	21	40	30	0	0	0	0	0	0	0	0	0	0	0	0	0	9	68	30	69	0	1	0	0	1	0	0	0	1	0	0	0	0	0	0
0	0	2	0	3	0	1	27	6	0	10	10	0	32	91	5	91	0	0	0	1	0	1	1	7	14	21	28	35	42	49	9	77	47	68	1	0	1	1	0	1	0	0	1	0	0	0	0	0	0
3	1	0	10	0	2	0	0	14	1	25	17	8	17	100	60	95	45	0	0	0	1	1	1	0	0	0	0	0	0	0	9	72	39	65	0	1	0	0	1	0	0	0	1	0	0	0	0	0	0
3	1	0	25	5	1	1	5	5	0	10	12	-2	22	66	17	70	50	0	0	0	0	0	0	4	6	8	9	20	29	18	9	81	41	22	0	1	0	1	0	1	0	2	0	0	1	0	0	0	0
0	0	2	0	0	2	0	0	12	1	16	10	6	50	91	21	92	27	0	0	0	0	0	0	0	0	0	0	0	0	0	10	63	20	58	0	1	0	0	1	0	0	0	1	0	0	0	0	0	0
7	1	0	75	6	1	1	31	4	0	12	10	2	18					1	0	1	0	1	2	14	28	42	56	70	84	98	10	84	37	41	1	0	1	2	0	0	1	0	1	0	0	0	0	0	0
1	1	0	25	6	1	1	20	8	0	25	25	0	41	50	50	50	50	0	0	1	0	1	1	7	10	20	26	30	34	40	9	77	34	40	1	0	1	1	0	1	0	2	0	0	1	0	0	0	0
1	1	0	50	1	0	1	50	8	0	12	12	0	53	84	81	87	90	0	0	0	0	0	0	10	20	40	50	50	50	50	8	92	30	44	1	0	1	1	0	1	0	2	0	0	1	0	0	0	0
0	0	2	0	0	2	0	0	2	0	12	9	3	25	87	62	71	58	0	1	1	1	1	3	0	0	0	0	0	0	0	9	78	22	49	1	0	1	0	1	0	0	0	1	0	0	0	0	0	0
0	0	2	0	0	2	0	0	5	0	15	20	-5	45	70	40	40	60	0	0	1	1	1	2	5	10	15	25	35	50	50	9	71	29	48	1	0	1	0	1	0	0	0	1	0	0	0	0	0	0
0	0	2	0	0	2	0	0	2	0	10	8	2	29	40	38	59	43	0	0	0	0	0	0	7	14	20	30	35	24	40	7	63	34	18	1	0	1	0	1	0	0	6	0	0	0	0	0	0	1
5	1	1	75	3	0	1	25	8	0	15	15	0	56	100	22	97	28	0	0	0	0	0	0	4	8	28	26	40	50	60	10	100	38	28	1	0	1	0	1	0	0	0	1	0	0	0	0	0	0
3	1	0	75	3	0	1	36	24	1	10	10	0	20	90	70	90	70	1	0	0	0	1	1	14	28	42	56	70	84	98	10	84	26	25	0	1	0	1	0	1	0	3	0	0	0	1	0	0	0
0	0	2	0	1	0	1	12	8	0	20	21	-1	62	61	31	71	33	0	0	0	1	1	1	2	4	6	8	10	12	14	10	79	25	58	0	1	0	1	0	1	0	1	0	1	0	0	0	0	0
3	1	0	50	0	2	0	0	10	0	20	20	0	65	90	20	90	20	0	0	1	0	1	1	0	0	0	0	0	0	0	9	71	37	74	0	1	0	0	1	0	0	1	0	1	0	0	0	0	0
7	1	0	75	1	0	1	49	6	0	1	1	0	14					1	0	0	0	1	1	14	28	42	56	70	84	98	9	80	33	25	0	1	0	2	0	0	1	0	1	0	0	0	0	0	0
0	0	2	0	0	2	0	0	6	0	14	12	2	37	100	100	95	95	0	0	0	1	1	1	0	0	0	0	0	0	0	10	86	28	22	0	1	0	1	0	1	0	0	1	0	0	0	0	0	0
0	0	2	0	0	2	0	0	21	1	25	10	15	0	23	22	27	23	0	0	1	0	1	1	10	15	20	40	50	70	80	10	79	30	40	1	0	1	1	0	1	0	6	0	0	0	0	0	0	1
0	0	2	0	5	1	1	40	10	1	12	13	-1	37	80	10	84	17	1	0	0	1	1	2	10	20	35	50	65	80	90	10	90	26	22	0	1	0	0	1	0	0	0	1	0	0	0	0	0	0
0	0	2	0	0	2	0	0	14	0	5	4	1	37	50	30	38	45	0	0	1	0	1	1	0	0	0	0	0	0	0	5	69	33	27	0	1	0	0	1	0	0	0	1	0	0	0	0	0	0
0	0	2	0	0	2	0	0	1	0	20	15	5	52	100	58	76	65	0	0	0	1	1	1	0	0	0	0	0		0	10	77	20	59	0	1	0	2	0	0	1	0	1	0	0	0	0	0	0
1	1	0	30	3	0	1	35	12	0	20	19	1	63	60	86	50	70	0	0	0	0	0	0	7	14	21	28	35	42	49	10	79	25	18	1	0	1	0	1	0	0	0	1	0	0	0	0	0	0
0	0	2	0	0	2	0	0	6	0	17	14	3	29					0	0	1	1	1	2	0	0	0	0	0	0	0	9	94	39	53	1	0	1	0	1	0	0	2	0	0	1	0	0	0	0
0	0	2	0	0	2	0	0	7	0	15	10	5	49	71	20	71	20	0	0	0	0	0	0	0	0	0	0	0	0	0	10	83	28	44	1	0	1	0	1	0	0	0	1	0	0	0	0	0	0
0	0	2	0	5	1	1	20	10	1	14	20	-6	39	71	51	63	35	0	0	0	0	0	0	7	14	20	25	30	35	40	10	82	38	57	1	0	1	2	0	0	1	0	1	0	0	0	0	0	0
0	0	2	0	0	2	0	0	12	1	12	12	0	25	61	61	75	75	0	0	0	0	0	0	5	5	5	5	10	10	10	10	96	28	34	0	1	0	1	0	1	0	0	1	0	0	0	0	0	0
6	1	1	75	5	1	1	40	5	1	18	14	4	32	75	100	81	47	1	0	1	1	1	3	14	28	42	56	70	84	98	10	76	28	42	1	0	1	2	0	0	1	0	1	0	0	0	0	0	0
1	1	0	50	5	1	1	40	10	0	25	25	0	45	92	50	70	50	0	0	0	1	1	1	7	14	21	28	35	42	49	9	81	39	49	1	0	1	2	0	0	1	1	0	1	0	0	0	0	0
0	0	2	0	0	2	0	0	12	1	12	13	-1	25	90	90	90	1	0	0	0	1	1	1	1	14	1	14	21	28	28	10	70	29	57	0	1	0	0	1	0	0	0	1	0	0	0	0	0	0
3	1	0	25	2	0	1	10	9	0	25	25	0	43	90	90	85	90	0	0	0	0	0	0	4	8	10	12	15	18	20	10	71	42	30	0	1	0	1	0	1	0	1	0	1	0	0	0	0	0
0	0	2	0	0	2	0	0	10	1	15	10	5	25	31	50	20	40	0	0	0	0	0	0	2	5	7	10	12	12	15	10	76	28	69	0	1	0	2	0	0	1	0	1	0	0	0	0	0	0
3	1	0	75	3	0	1	42	6	1	15	5	10	40	91	50	80	40	1	0	1	0	1	2	14	28	42	56	70	84	98	9	83	34	60	1	0	1	0	1	0	0	0	1	0	0	0	0	0	0
0	0	2	0	0	2	0	0	5	0	10	10	0	35	60	20	35	10	0	0	1	1	1	2	0	0	0	0	0	0	10	7	86	33	38	1	0	1	1	0	1	0	0	1	0	0	0	0	0	0
0	0	2	0	3	0	1	98	1	0	25	25	0	52	79	100	48	90	1	0	1	0	1	2	10	20	24	56	70	84	98	9	78	28	60	1	0	1	0	1	0	0	1	0	1	0	0	0	0	0
0	0	2	0	0	2	0	0	5	0	20	20	0	55	30	10	60	20	0	0	0	0	0	0	0	0	0	0	0	0	18	10	64	34	42	0	1	0	0	1	0	0	0	1	0	0	0	0	0	0
3	1	0	75	6	1	1	58	4	0	25	25	0	58	80	57	80	60	0	0	0	1	1	1	14	28	42	56	70	84	98	9	82	30	20	0	1	0	0	1	0	0	0	1	0	0	0	0	0	0
0	0	2	0	0	2	0	0	5	0	15	10	5	50	70	30	70	35	0	0	0	0	0	0	0	0	0	0	0	0	0	10	69	34	26	0	1	0	1	0	1	0	0	1	0	0	0	0	0	0
1	1	0	50	0	2	0	0	8	0	13	10	3	39	100	81	86	73	0	0	0	0	0	0	0	0	9	9	0	0	0	10	92	31	26	1	0	1	1	0	1	0	0	1	0	0	0	0	0	0
0	0	2	0	0	2	0	0	9	0	15	20	-5	63	91	19	91	10	0	0	0	0	0	0	4	8	8	12	20	25	28	10	80	31	58	0	1	0	0	1	0	0	0	1	0	0	0	0	0	0
0	0	2	0	0	2	0	0	1	0	15	15	0	27	87	49	71	52	0	0	1	0	1	1	0	0	0	0	0	0	0	10	82	24	42	1	0	1	1	0	1	0	0	1	0	0	0	0	0	0
6	1	1	75	0	2	0	0	15	0	15	10	5	65	70	20	80	20	0	0	0	1	1	1	14	13	12	11	10	9	8	9	87	24	50	0	1	0	1	0	1	0	2	0	0	1	0	0	0	0
0	0	2	0	0	2	0	0	9	0	5	5	0	23	75	60	70	55	0	0	1	0	1	1	0	0	0	0	0	0	0	7	73	37	53	1	0	1	1	0	1	0	0	1	0	0	0	0	0	0
0	0	2	0	0	2	0	0	6	0	13	12	1	24					0	0	1	0	1	1	0	0	0	0	0	0	0	8	68	32	64	1	0	1	1	0	1	0	0	1	0	0	0	0	0	0
0	0	2	0	0	2	0	0	9	0	10	10	0	53	8	4	26	31	0	0	1	0	1	1	0	0	0	0	0	0	0	9	67	33	46	1	0	1	0	1	0	0	0	1	0	0	0	0	0	0
3	1	0	75	0	2	0	0	11	0	15	20	-5	67	81	61	84	50	0	0	0	1	1	1	7	14	21	28	35	42	49	10	82	35	45	0	1	0	2	0	0	1	0	1	0	0	0	0	0	0
6	1	1	75	0	2	0	0	8	0	10	10	0	36	99	99	51	99	0	0	1	0	1	1	0	0	0	0	0	0	0	8	100	32	49	1	0	1	2	0	0	1	0	1	0	0	0	0	0	0
0	0	2	0	0	2	0	0	5	0	15	8	7	18	54	1	60	3	0	0	1	1	1	2	1	1	1	1	1	1	1	10	66	26	61	0	1	0	2	0	0	1	0	1	0	0	0	0	0	0
0	0	2	0	0	2	0	0	6	0	18	15	3	62	40	66	74	84	0	0	0	0	0	0	0	0	0	0	0	0	0	10	95	22	47	1	0	1	0	1	0	0	1	0	1	0	0	0	0	0
5	1	1	15	1	0	1	10	25	1	10	10	0	35	19	55	14	55	0	0	1	0	1	1	5	10	15	20	25	30	35	7	50	25	65	0	1	0	0	1	0	0	0	1	0	0	0	0	0	0
0	0	2	0	0	2	0	0	11	0	13	10	3	45					0	0	0	0	0	0	0	0	0	0	0	0	0	10	71	43	60	0	1	0	1	0	1	0	1	0	1	0	0	0	0	0
7	1	0	75	1	0	1	24	12	0	20	20	0	24					0	0	1	1	1	2	14	28	42	56	70	84	98	10	84	45	45	1	0	1	2	0	0	1	0	1	0	0	0	0	0	0
0	0	2	0	0	2	0	0	12	0	15	15	0	49	1	1	9	50	0	0	0	0	0	0	0	0	0	0	0	0	0	10	54	40	65	0	1	0	1	0	1	0	2	0	0	1	0	0	0	0
1	1	0	50	3	0	1	50	6	0	20	15	5	12	100	50	100	30	1	0	0	0	1	1	14	28	42	56	70	84	98	9	89	35	19	0	1	0	0	1	0	0	3	0	0	0	1	0	0	0
0	0	2	0	0	2	0	0	10	0	18	20	-2	38	80	30	85	35	0	0	0	1	1	1	7	14	21	28	35	42	49	9	70	35	28	0	1	0	1	0	1	0	0	1	0	0	0	0	0	0
2	1	0	25	0	2	0	0	12	1	15	20	-5	0	50	10	70	60	0	0	0	0	0	0	5	8	10	15	25	30	35	10	72	44	29	0	1	0	1	0	1	0	0	1	0	0	0	0	0	0
0	0	2	0	1	0	1	66	9	0	10	20	-10	53	23	69	21	46	1	0	1	0	1	2	14	28	42	56	70	84	98	9	97	27	46	1	0	1	2	0	0	1	0	1	0	0	0	0	0	0
1	1	0	75	3	0	1	51	13	0	25	25	0	51	75	50	76	45	0	0	1	0	1	1	14	28	42	56	70	84	98	10	78	21	35	0	1	0	0	1	0	0	1	0	1	0	0	0	0	0
0	0	2	0	0	2	0	0	8	0	17	20	-3	66	70	70	80	82	0	0	1	0	1	1	0	0	0	0	0	0	0	10	66	36	22	0	1	0	2	0	0	1	0	1	0	0	0	0	0	0
0	0	2	0	0	2	0	0	12	0	12	12	0	48	70	60	80	65	0	0	0	0	0	0	3	7	10	14	15	20	24	10	75	39	22	0	1	0	1	0	1	0	0	1	0	0	0	0	0	0
0	0	2	0	0	2	0	0	4	0	5	5	0	18	35	39	39	30	0	0	1	1	1	2	5	10	15	20	25	35	40	8	74	32	38	1	0	1	1	0	1	0	2	0	0	1	0	0	0	0
2	1	0	50	0	2	0	0	8	0	10	5	5	31	72	62	58	50	0	0	1	1	1	2	2	2	2	2	2	2	2	10	88	24	40	0	1	0	0	1	0	0	0	1	0	0	0	0	0	0
3	1	0	50	0	2	0	0	16	1	15	15	0	15	61	15	90	11	0	0	0	0	0	0	10	20	30	40	50	55	60	10	71	38	49	0	1	0	0	1	0	0	0	1	0	0	0	0	0	0
0	0	2	0	6	1	1	12	11	0	15	13	2	35	61	61	81	80	0	0	0	1	1	1	6	12	18	25	30	30	40	9	77	27	43	0	1	0	1	0	1	0	0	1	0	0	0	0	0	0
2	1	0	75	5	1	1	50	7	1	12	18	-6	37	88	47	83	57	1	0	0	0	1	1	14	28	42	56	70	84	98	10	83	30	46	1	0	1	2	0	0	1	2	0	0	1	0	0	0	0
0	0	2	0	0	2	0	0	4	0	25	25	0	33	25	61	55	61	0	0	0	0	0	0	1	2	3	4	5	6	7	9	74	24	29	0	1	0	1	0	1	0	0	1	0	0	0	0	0	0
0	0	2	0	0	2	0	0	5	1	10	5	5	15	99	78	100	83	0	0	1	0	1	1	4	10	20	25	30	40	50	10	83	34	58	1	0	1	1	0	1	0	0	1	0	0	0	0	0	0
8	1	1	75	2	0	1	35	12	1	15	10	5	35					0	0	0	0	0	0	14	28	42	56	70	84	98	10	72	22	67	0	1	0	0	1	0	0	0	1	0	0	0	0	0	0
7	1	0	50	2	0	1	62	6	0	14	12	2	38					1	0	0	1	1	2	14	28	42	56	56	56	56	10	72	41	65	0	1	0	2	0	0	1	1	0	1	0	0	0	0	0
0	0	2	0	0	2	0	0	6	1	12	12	0	24	71	13	44	6	0	0	0	0	0	0	0	0	0	0	0	0	0	9	75	48	49	1	0	1	0	1	0	0	0	1	0	0	0	0	0	0
1	1	0	25	3	0	1	26	13	0	25	25	0	76	60	20	50	30	0	0	0	0	0	0	4	8	12	16	20	34	38	9	81	28	22	0	1	0	2	0	0	1	0	1	0	0	0	0	0	0
0	0	2	0	0	2	0	0	12	0	12	12	0	48	80	40	80	80	0	0	0	1	1	1	0	0	0	0	0	0	0	10	64	34	35	0	1	0	1	0	1	0	0	1	0	0	0	0	0	0
0	0	2	0	2	0	1	39	7	0	25	5	20	39	54	17	61	48	0	0	1	1	1	2	14	28	42	56	70	84	98	4	89	15	40	1	0	1	1	0	1	0	2	0	0	1	0	0	0	0
1	1	0	75	2	0	1	48	8	0	15	12	3	53	100	32	75	9	0	0	1	1	1	2	14	28	42	56	70	84	98	10	34	35	41	0	1	0	1	0	1	0	0	1	0	0	0	0	0	0
0	0	2	0	5	1	1	50	5	0	10	8	2	28	91	9	95	5	1	0	0	1	1	2	14	25	25	50	50	50	50	10	88	43	66	1	0	1	1	0	1	0	0	1	0	0	0	0	0	0
2	1	0	50	5	1	1	20	9	0	12	12	0	42	81	30	85	16	0	0	0	1	1	1	14	20	25	30	40	50	60	9	72	32	63	0	1	0	2	0	0	1	0	1	0	0	0	0	0	0
0	0	2	0	0	2	0	0	0	0	10	10	0	35	100	5	100	12	0	0	0	0	0	0	0	0	0	0	0	0	0	8	97	21	66	1	0	1	0	1	0	0	1	0	1	0	0	0	0	0
0	0	2	0	0	2	0	0	14	0	20	15	5	53	20	84	85	74	0	0	0	1	1	1	0	0	0	0	0	0	0	10	72	40	22	0	1	0	0	1	0	0	2	0	0	1	0	0	0	0
0	0	2	0	0	2	0	0	9	0	15	10	5	58	50	40	60	30	0	0	0	0	0	0	0	0	0	0	0	0	0	9	64	36	39	0	1	0	1	0	1	0	0	1	0	0	0	0	0	0
0	0	2	0	0	2	0	0	10	1	20	20	0	20					0	0	0	0	0	0	0	0	0	0	0	0	10	9	72	38	21	1	0	1	1	0	1	0	1	0	1	0	0	0	0	0
3	1	0	40	0	2	0	0	9	0	20	18	2	43	90	59	60	80	0	0	1	1	1	2	7	14	21	25	30	40	50	10	79	42	60	1	0	1	0	1	0	0	0	1	0	0	0	0	0	0
1	1	0	75	3	0	1	39	8	0	22	21	1	38	100	10	80	20	1	0	0	0	1	1	14	28	42	56	70	84	98	10	76	33	64	0	1	0	1	0	1	0	0	1	0	0	0	0	0	0
0	0	2	0	0	2	0	0	1	0	7	6	1	33	38	39	46	45	0	0	1	0	1	1	4	4	6	6	9	8	9	10	81	38	46	0	1	0	2	0	0	1	0	1	0	0	0	0	0	0
3	1	0	50	0	2	0	0	10	0	15	10	5	70	92	20	80	10	0	0	1	0	1	1	14	28	42	56	56	56	56	8	73	36	61	0	1	0	1	0	1	0	0	1	0	0	0	0	0	0
0	0	2	0	0	2	0	0	4	0	5	3	2	11	90	49	70	40	0	0	0	0	0	0	4	10	15	20	25	32	40	9	76	44	57	1	0	1	2	0	0	1	0	1	0	0	0	0	0	0
3	1	0	50	0	2	0	0	9	0	15	20	-5	43	100	10	100	10	0	0	0	0	0	0	0	0	0	0	0	0	0	9	78	38	61	1	0	1	0	1	0	0	1	0	1	0	0	0	0	0
0	0	2	0	0	2	0	0	7	0	15	15	0	44	80	80	90	30	0	0	1	0	1	1	4	8	10	16	20	24	28	9	84	33	39	1	0	1	0	1	0	0	0	1	0	0	0	0	0	0
0	0	2	0	0	2	0	0	10	1	0	0	0	0	50	46	0	100	0	0	1	0	1	1	0	0	0	0	0	0	2	10	69	26	30	0	1	0	0	1	0	0	2	0	0	1	0	0	0	0
0	0	2	0	0	2	0	0	1	0	25	25	0	2	51	44	57	44	0	0	1	0	1	1	1	3	4	6	5	7	7	8	74	28	41	0	1	0	2	0	0	1	7	0	0	0	0	0	0	0
0	0	2	0	0	2	0	0	10	0	12	7	5	45	41	19	60	21	0	0	0	1	1	1	0	0	0	0	0	0	0	8	77	35	55	1	0	1	1	0	1	0	1	0	1	0	0	0	0	0
0	0	2	0	0	2	0	0	10	0	0	0	0	70	9	10	1	1	0	0	0	0	0	0	0	0	0	0	0	0	0	10	79	35	37	0	1	0	0	1	0	0	2	0	0	1	0	0	0	0
0	0	2	0	0	2	0	0	10	1	20	20	0	45	20	8	71	8	0	0	1	0	1	1	0	0	0	0	0	0	0	8	82	24	47	1	0	1	0	1	0	0	1	0	1	0	0	0	0	0
0	0	2	0	0	2	0	0	3	0	20	20	0	56	76	11	83	20	0	0	0	0	0	0	0	0	0	0	0	0	0	9	82	37	39	1	0	1	0	1	0	0	0	1	0	0	0	0	0	0
0	0	2	0	0	2	0	0	16	1	10	10	0	35	51	52	52	52	0	0	0	1	1	1	0	0	0	0	0	0	0	8	73	34	58	0	1	0	0	1	0	0	0	1	0	0	0	0	0	0
0	0	2	0	0	2	0	0	5	0	20	22	-2	35	85	80	95	90	0	0	0	1	1	1	0	0	0	0	0	0	0	9	69	28	45	0	1	0	0	1	0	0	0	1	0	0	0	0	0	0
0	0	2	0	0	2	0	0	5	1	10	10	0	10	87	85	89	89	0	0	0	0	0	0	0	0	0	0	0	0	0	9	60	36	36	0	1	0	2	0	0	1	0	1	0	0	0	0	0	0
1	1	0	25	3	0	1	20	8	0	13	20	-7	54	80	30	90	60	0	0	0	0	0	0	0	8	15	20	30	35	45	10	74	28	52	1	0	1	2	0	0	1	2	0	0	1	0	0	0	0
0	0	2	0	0	2	0	0	3	0	25	25	0	6	9	10	10	12	0	0	0	0	0	0	0	0	0	0	0	0	0	7	66	25	38	1	0	1	1	0	1	0	1	0	1	0	0	0	0	0
0	0	2	0	0	2	0	0	5	0	10	20	-10	45	59	74	36	47	0	0	0	1	1	1	1	2	4	6	10	11	12	10	70	19	28	0	1	0	1	0	1	0	0	1	0	0	0	0	0	0
0	0	2	0	0	2	0	0	6	0	20	20	0	37	10	10	50	50	0	0	0	1	1	1	0	10	10	10	10	10	10	10	69	31	30	1	0	1	2	0	0	1	0	1	0	0	0	0	0	0
0	0	2	0	0	2	0	0	10	0	10	15	-5	45	71	61	92	92	0	0	1	0	1	1	10	10	10	10	10	10	10	9	51	26	55	0	1	0	1	0	1	0	0	1	0	0	0	0	0	0
0	0	2	0	0	2	0	0	9	0	15	17	-2	18	61	52	50	51	0	0	0	0	0	0	0	0	0	0	0	0	0	8	69	43	72	1	0	1	1	0	1	0	0	1	0	0	0	0	0	0
0	0	2	0	0	2	0	0	17	1	18	15	3	40	43	58	69	19	0	0	1	1	1	2	0	0	0	0	0	0	0	10	66	29	48	1	0	1	1	0	1	0	0	1	0	0	0	0	0	0
2	1	0	75	2	0	1	32	11	1	23	20	3	43	90	49	83	26	0	0	0	0	0	0	10	20	30	42	58	70	78	10	66	45	26	0	1	0	1	0	1	0	0	1	0	0	0	0	0	0
4	1	1	75	5	1	1	20	10	1	15	20	-5	25	70	80	100	50	0	0	0	0	0	0	14	28	42	56	70	84	98	10	85	25	69	1	0	1	1	0	1	0	0	1	0	0	0	0	0	0
0	0	2	0	0	2	0	0	12	0	20	20	0	49	87	87	85	80	0	0	0	1	1	1	0	0	0	0	0	0	0	10	64	31	42	0	1	0	2	0	0	1	2	0	0	1	0	0	0	0
0	0	2	0	0	2	0	0	6	0	15	10	5	37	70	41	70	55	0	0	0	0	0	0	2	3	3	4	5	5	5	10	82	37	61	1	0	1	1	0	1	0	0	1	0	0	0	0	0	0
3	1	0	25	2	0	1	20	4	0	10	0	10	33	90	80	85	90	0	0	0	1	1	1	10	15	20	25	25	30	30	7	82	41	78	1	0	1	1	0	1	0	0	1	0	0	0	0	0	0
0	0	2	0	0	2	0	0	10	0	14	16	-2	20	65	64	71	63	0	0	1	0	1	1	0	0	0	0	0	0	0	10	82	39	55	1	0	1	1	0	1	0	0	1	0	0	0	0	0	0
0	0	2	0	2	0	1	10	5	0	20	20	0	35	72	66	74	69	0	0	1	0	1	1	5	10	15	20	25	30	35	9	79	41	63	0	1	0	0	1	0	0	0	1	0	0	0	0	0	0
5	1	1	75	5	1	1	54	2	0	25	25	0	54	80	93	61	75	0	0	1	0	1	1	14	28	42	56	70	84	98	9	81	29	60	1	0	1	1	0	1	0	2	0	0	1	0	0	0	0
3	1	0	75	2	0	1	37	8	0	15	15	0	31	91	30	91	31	1	0	1	1	1	3	14	28	42	56	70	84	98	9	89	40	58	1	0	1	2	0	0	1	0	1	0	0	0	0	0	0
0	0	2	0	0	2	0	0	5	0	15	12	3	47	89	8	99	0	0	0	0	1	1	1	0	0	0	0	0	0	0	8	77	26	45	1	0	1	1	0	1	0	1	0	1	0	0	0	0	0
2	1	0	25	1	0	1	10	5	0	15	14	1	35	71	55	81	66	0	0	0	0	0	0	4	8	12	16	20	24	28	10	80	30	38	1	0	1	1	0	1	0	0	1	0	0	0	0	0	0
0	0	2	0	1	0	1	25	12	1	25	25	0	50	70	53	84	63	0	0	0	0	0	0	7	14	21	28	35	42	49	9	82	29	39	1	0	1	2	0	0	1	0	1	0	0	0	0	0	0
0	0	2	0	0	2	0	0	10	1	5	5	0	10	72	72	71	70	0	0	1	0	1	1	0	0	0	0	0	0	0	7	82	41	41	0	1	0	1	0	1	0	0	1	0	0	0	0	0	0
0	0	2	0	1	0	1	8	4	0	5	5	0	18	50	40	80	80	0	0	0	0	0	0	2	4	6	8	10	12	14	9	64	28	53	0	1	0	1	0	1	0	0	1	0	0	0	0	0	0
0	0	2	0	0	2	0	0	6	0	15	20	-5	62					0	0	0	0	0	0	14	28	42	56	70	84	98	10	80	35	55	1	0	1	0	1	0	0	2	0	0	1	0	0	0	0
0	0	2	0	0	2	0	0	1	0	1	1	0	4	28	2	5	2	0	0	1	0	1	1	0	0	0	0	0	0	0	3	86	44	43	1	0	1	0	1	0	0	0	1	0	0	0	0	0	0
0	0	2	0	1	0	1	32	4	0	10	10	0	28	81	40	77	38	1	0	0	0	1	1	10	15	30	36	40	45	60	9	78	36	60	1	0	1	1	0	1	0	0	1	0	0	0	0	0	0
0	0	2	0	0	2	0	0	24	0	25	20	5	93	80	81	90	88	0	0	0	0	0	0	2	4	8	10	12	14	16	10	73	36	40	1	0	1	2	0	0	1	2	0	0	1	0	0	0	0
0	0	2	0	0	2	0	0	5	0	5	5	0	60	62	17	59	23	0	0	1	1	1	2	0	0	0	0	0	0	0	10	57	17	30	1	0	1	2	0	0	1	0	1	0	0	0	0	0	0
0	0	2	0	0	2	0	0	2	0	25	0	25	29	29	50	39	60	0	0	1	0	1	1	4	8	2	6	2	4	8	10	80	39	64	1	0	1	2	0	0	1	1	0	1	0	0	0	0	0
0	0	2	0	0	2	0	0	9	0	12	5	7	35	80	40	90	80	0	0	0	0	0	0	0	0	0	0	0	0	0	10	96	23	37	1	0	1	2	0	0	1	0	1	0	0	0	0	0	0
2	1	0	25	0	2	0	0	7	0	15	15	0	44	63	49	57	54	0	0	0	0	0	0	10	14	20	25	30	40	50	10	95	46	46	1	0	1	2	0	0	1	0	1	0	0	0	0	0	0
2	1	0	10	1	0	1	29	4	0	10	10	0	28	100	59	51	40	1	0	0	1	1	2	14	28	42	56	70	84	98	10	99	39	42	1	0	1	1	0	1	0	0	1	0	0	0	0	0	0
1	1	0	75	3	0	1	59	13	0	10	10	0	46	66	5	71	6	1	0	0	0	1	1	14	28	42	56	70	84	98	10	87	16	38	0	1	0	2	0	0	1	0	1	0	0	0	0	0	0
6	1	1	25	4	1	1	50	13	0	13	20	-7	64	70	80	75	65	0	0	0	1	1	1	14	28	42	50	50	50	50	10	81	32	21	0	1	0	1	0	1	0	3	0	0	0	1	0	0	0
7	1	0	75	5	1	1	22	15	1	15	8	7	15					1	0	0	1	1	2	14	28	30	30	40	50	60	10	77	42	63	0	1	0	1	0	1	0	0	1	0	0	0	0	0	0
1	1	0	35	0	2	0	0	12	1	25	25	0	0	80	5	70	10	0	0	0	1	1	1	0	0	0	0	0	0	0	10	84	40	25	0	1	0	2	0	0	1	0	1	0	0	0	0	0	0
0	0	2	0	0	2	0	0	15	0	25	25	0	30					0	0	0	1	1	1	0	0	0	0	0	0	0	10	94	44	39	1	0	1	0	1	0	0	0	1	0	0	0	0	0	0
0	0	2	0	0	2	0	0	11	0	20	10	10	52	80	90	90	95	0	0	0	0	0	0	0	0	0	0	0	9	13	10	79	18	31	0	1	0	1	0	1	0	0	1	0	0	0	0	0	0
0	0	2	0	0	2	0	0	8	0	5	5	0	26					0	0	0	0	0	0	0	0	0	0	0	0	0	9	90	28	59	1	0	1	2	0	0	1	1	0	1	0	0	0	0	0
0	0	2	0	0	2	0	0	15	1	13	10	3	10	80	40	100	10	0	0	0	1	1	1	0	0	0	0	0	0	0	10	81	33	30	0	1	0	1	0	1	0	0	1	0	0	0	0	0	0
0	0	2	0	0	2	0	0	13	0	12	8	4	59	80	60	81	71	0	0	0	0	0	0	0	0	0	0	0	0	0	8	75	37	62	0	1	0	2	0	0	1	0	1	0	0	0	0	0	0
3	1	0	50	5	1	1	15	10	1	10	10	0	20	66	30	60	40	0	0	0	0	0	0	0	0	0	0	0	0	0	9	83	40	69	1	0	1	2	0	0	1	1	0	1	0	0	0	0	0
0	0	2	0	6	1	1	2	11	1	20	12	8	37	100	49	81	72	0	0	0	0	0	0	0	0	2	6	10	14	18	10	80	27	32	0	1	0	1	0	1	0	0	1	0	0	0	0	0	0
7	1	0	75	4	1	1	17	19	1	12	10	2	10					1	0	0	0	1	1	14	28	42	56	70	84	98	10	60	36	21	0	1	0	1	0	1	0	2	0	0	1	0	0	0	0
0	0	2	0	0	2	0	0	9	0	15	20	-5	58	75	20	82	35	0	0	1	0	1	1	0	0	0	0	0	0	0	9	75	39	26	0	1	0	1	0	1	0	0	1	0	0	0	0	0	0
0	0	2	0	0	2	0	0	5	0	20	20	0	60	50	10	60	5	0	0	0	0	0	0	0	0	0	0	0	0	0	10	76	38	61	0	1	0	0	1	0	0	0	1	0	0	0	0	0	0
0	0	2	0	0	2	0	0	24	1	13	10	3	35	100	100	100	100	0	0	0	0	0	0	2	4	6	8	10	12	14	9	66	29	23	0	1	0	0	1	0	0	0	1	0	0	0	0	0	0
1	1	0	40	1	0	1	30	18	0	10	10	0	46	68	11	71	7	0	0	0	1	1	1	7	14	21	28	35	42	49	10	84	42	44	1	0	1	0	1	0	0	0	1	0	0	0	0	0	0
0	0	2	0	0	2	0	0	5	0	17	13	4	27	78	41	78	40	0	0	1	0	1	1	3	4	5	8	10	12	20	9	80	39	55	1	0	1	0	1	0	0	2	0	0	1	0	0	0	0
0	0	2	0	0	2	0	0	13	0	12	10	2	48	30	9	49	29	0	0	0	0	0	0	0	0	0	0	0	0	0	10	59	29	67	0	1	0	1	0	1	0	0	1	0	0	0	0	0	0
0	0	2	0	3	0	1	8	5	1	10	10	0	35	70	41	70	40	0	0	0	1	1	1	2	4	6	8	10	12	14	10	64	41	18	0	1	0	1	0	1	0	0	1	0	0	0	0	0	0
0	0	2	0	2	0	1	45	10	0	12	21	-9	45	80	65	100	70	0	0	0	0	0	0	14	28	42	56	70	84	98	10	72	38	46	0	1	0	1	0	1	0	2	0	0	1	0	0	0	0
2	1	0	50	4	1	1	25	17	1	25	25	0	25	100	70	61	56	0	0	0	0	0	0	14	28	42	56	70	84	98	8	82	35	29	1	0	1	1	0	1	0	3	0	0	0	1	0	0	0
0	0	2	0	0	2	0	0	9	0	15	10	5	58	80	10	90	10	0	0	1	0	1	1	0	0	0	0	0	0	0	10	77	39	23	0	1	0	1	0	1	0	2	0	0	1	0	0	0	0
0	0	2	0	0	2	0	0	6	0	12	12	0	49	71	51	76	66	0	0	0	0	0	0	0	0	0	0	0	0	0	10	76	20	54	1	0	1	1	0	1	0	1	0	1	0	0	0	0	0
0	0	2	0	0	2	0	0	5	0	15	10	5	20	70	29	80	15	0	0	0	1	1	1	0	0	0	0	0	0	0	10	68	30	59	0	1	0	0	1	0	0	0	1	0	0	0	0	0	0
2	1	0	75	1	0	1	48	5	0	15	15	0	40	98	80	71	93	1	0	1	0	1	2	14	28	42	56	70	84	98	10	83	30	63	1	0	1	0	1	0	0	0	1	0	0	0	0	0	0
1	1	0	50	0	2	0	0	4	0	10	10	0	43	80	80	71	70	0	0	0	0	0	0	5	10	15	20	30	35	40	9	88	33	50	1	0	1	1	0	1	0	0	1	0	0	0	0	0	0
2	1	0	40	4	1	1	48	12	0	10	15	-5	64	100	60	90	50	0	0	1	1	1	2	7	14	21	28	35	42	49	10	81	38	40	0	1	0	1	0	1	0	0	1	0	0	0	0	0	0
0	0	2	0	0	2	0	0	8	0	15	15	0	31	61	50	60	40	0	0	0	0	0	0	0	0	0	0	0	0	0	9	80	27	48	1	0	1	2	0	0	1	0	1	0	0	0	0	0	0
0	0	2	0	0	2	0	0	10	0	15	15	0	60	71	11	90	20	0	0	1	0	1	1	0	0	0	5	7	8	10	8	65	33	73	0	1	0	2	0	0	1	0	1	0	0	0	0	0	0
0	0	2	0	3	0	1	5	8	0	5	5	0	26	61	30	70	30	0	0	0	0	0	0	1	2	3	3	4	4	5	9	68	25	64	0	1	0	1	0	1	0	0	1	0	0	0	0	0	0
0	0	2	0	0	2	0	0	12	0	12	12	0	49	71	41	92	31	0	0	0	0	0	0	0	0	0	0	0	0	0	10	77	30	60	0	1	0	2	0	0	1	0	1	0	0	0	0	0	0
0	0	2	0	0	2	0	0	16	1	17	17	0	42	80	70	70	78	0	0	0	0	0	0	1	1	2	3	4	4	5	10	89	23	21	0	1	0	0	1	0	0	0	1	0	0	0	0	0	0
0	0	2	0	0	2	0	0	10	1	5	5	0	30	44	32	22	27	0	0	0	1	1	1	0	0	0	0	0	0	0	10	62	18	50	2	0	0	1	0	1	0	0	1	0	0	0	0	0	0
0	0	2	0	0	2	0	0	13	1	24	24	0	0	30	40	85	85	0	0	0	1	1	1	0	0	0	0	0	0	0	10	68	32	41	0	1	0	2	0	0	1	0	1	0	0	0	0	0	0
0	0	2	0	0	2	0	0	11	0	25	25	0	47	60	70	60	70	0	0	0	1	1	1	0	0	0	0	0	0	0	10	50	30	34	0	1	0	1	0	1	0	0	1	0	0	0	0	0	0
0	0	2	0	0	2	0	0	10	1	22	10	12	35	40	27	31	43	0	0	1	0	1	1	0	0	0	0	0	0	0	9	83	33	63	1	0	1	0	1	0	0	2	0	0	1	0	0	0	0
0	0	2	0	0	2	0	0	7	0	10	5	5	19	81	21	90	5	0	0	0	0	0	0	4	4	4	6	5	4	8	10	68	28	38	0	1	0	0	1	0	0	0	1	0	0	0	0	0	0
0	0	2	0	5	1	1	5	9	0	18	13	5	56					0	0	0	1	1	1	1	2	3	4	5	6	7	10	84	32	21	0	1	0	1	0	1	0	0	1	0	0	0	0	0	0
0	0	2	0	0	2	0	0	7	0	14	10	4	24					0	0	1	0	1	1	10	24	38	52	66	80	94	7	86	28	52	1	0	1	0	1	0	0	0	1	0	0	0	0	0	0
0	0	2	0	0	2	0	0	5	1	25	25	0	25	63	76	74	85	0	0	1	0	1	1	0	0	0	0	0	0	0	9	61	27	19	0	1	0	0	1	0	0	0	1	0	0	0	0	0	0
0	0	2	0	0	2	0	0	8	0	20	20	0	16	45	28	30	13	0	0	0	0	0	0	0	0	0	0	0	0	0	9	88	31	40	1	0	1	0	1	0	0	5	0	0	0	0	0	1	0
0	0	2	0	0	2	0	0	6	0	25	20	5	12	50	50	51	50	0	0	0	1	1	1	10	10	10	10	10	10	10	8	77	39	42	1	0	1	2	0	0	1	0	1	0	0	0	0	0	0
0	0	2	0	0	2	0	0	3	0	15	20	-5	6	0	0	0	0	0	0	1	0	1	1	0	0	0	0	0	0	0	6	65	37	62	1	0	1	0	1	0	0	1	0	1	0	0	0	0	0
0	0	2	0	0	2	0	0	12	0	5	2	3	31	31	17	70	50	0	0	1	1	1	2	0	0	0	0	0	0	0	9	68	30	27	0	1	0	2	0	0	1	3	0	0	0	1	0	0	0
0	0	2	0	1	0	1	23	13	1	23	21	2	25	87	25	82	18	0	0	0	1	1	1	5	13	15	20	25	27	30	10	80	40	39	1	0	1	1	0	1	0	4	0	0	0	0	1	0	0
1	1	0	50	6	1	1	28	8	0	15	10	5	51	70	11	89	12	0	0	1	0	1	1	8	14	20	26	30	38	44	9	75	40	63	0	1	0	0	1	0	0	1	0	1	0	0	0	0	0
5	1	1	75	3	0	1	40	9	0	15	5	10	23	40	50	50	50	1	0	1	0	1	2	14	28	42	56	70	84	98	10	59	29	74	0	1	0	2	0	0	1	0	1	0	0	0	0	0	0
0	0	2	0	0	2	0	0	10	0	20	23	-3	45	72	78	100	100	0	0	0	0	0	0	0	0	0	0	0	0	0	10	71	25	37	0	1	0	0	1	0	0	0	1	0	0	0	0	0	0
0	0	2	0	5	1	1	25	11	1	25	25	0	25	81	86	81	82	0	0	0	0	0	0	14	28	42	56	70	84	98	10	94	23	59	0	1	0	2	0	0	1	0	1	0	0	0	0	0	0
4	1	1	25	3	0	1	30	13	0	15	10	5	66	21	60	40	33	0	0	0	0	0	0	5	10	15	20	30	35	40	10	84	39	41	1	0	1	2	0	0	1	0	1	0	0	0	0	0	0
0	0	2	0	0	2	0	0	5	0	20	20	0	55	75	60	60	51	0	0	0	0	0	0	5	10	10	6	20	34	48	10	91	45	60	1	0	1	1	0	1	0	0	1	0	0	0	0	0	0
0	0	2	0	0	2	0	0	6	0	15	10	5	37	81	21	91	32	0	0	1	0	1	1	0	0	0	0	0	0	0	6	80	43	47	1	0	1	0	1	0	0	0	1	0	0	0	0	0	0
0	0	2	0	0	2	0	0	7	0	12	12	0	26					0	0	0	1	1	1	0	0	0	0	0	0	0	10	73	33	62	0	1	0	2	0	0	1	0	1	0	0	0	0	0	0
3	1	0	25	0	2	0	0	5	0	15	10	5	35	90	20	81	20	0	0	0	0	0	0	0	0	0	0	0	0	0	10	87	20	59	1	0	1	1	0	1	0	1	0	1	0	0	0	0	0
0	0	2	0	0	2	0	0	15	0	10	5	5	45	10	10	83	20	0	0	0	0	0	0	0	0	0	0	0	0	0	10	80	34	54	0	1	0	1	0	1	0	0	1	0	0	0	0	0	0
0	0	2	0	0	2	0	0	10	0	2	1	1	23	70	14	90	10	0	0	1	0	1	1	0	0	0	0	0	0	0	9	53	16	50	0	1	0	0	1	0	0	0	1	0	0	0	0	0	0
0	0	2	0	0	2	0	0	7	0	15	10	5	39	60	40	80	60	0	0	1	0	1	1	0	0	0	0	0	0	0	9	67	36	77	0	1	0	2	0	0	1	0	1	0	0	0	0	0	0
0	0	2	0	0	2	0	0	6	0	10	10	0	47	100	60	87	76	0	0	0	0	0	0	0	0	0	0	0	0	0	10	82	16	32	1	0	1	2	0	0	1	3	0	0	0	1	0	0	0
0	0	2	0	0	2	0	0	10	0	15	10	5	45	50	90	20	100	0	0	0	0	0	0	0	0	0	0	10	15	20	10	80	33	66	1	0	1	1	0	1	0	0	1	0	0	0	0	0	0
0	0	2	0	0	2	0	0	9	1	20	15	5	25	94	100	77	0	0	0	1	0	1	1	0	0	0	0	0	0	0	8	67	44	41	1	0	1	1	0	1	0	1	0	1	0	0	0	0	0
0	0	2	0	0	2	0	0	6	0	5	10	-5	17	85	50	92	83	0	0	0	0	0	0	0	0	0	0	0	0	8	10	46	15	27	0	1	0	1	0	1	0	0	1	0	0	0	0	0	0
1	1	0	75	4	1	1	35	5	0	15	20	-5	50	92	81	73	45	0	0	1	0	1	1	14	28	42	56	70	84	98	10	88	26	45	1	0	1	0	1	0	0	0	1	0	0	0	0	0	0
3	1	0	25	4	1	1	25	14	0	25	25	0	53	63	64	65	69	0	0	1	0	1	1	14	28	25	25	25	25	50	10	70	27	38	1	0	1	0	1	0	0	0	1	0	0	0	0	0	0
0	0	2	0	4	1	1	25	6	0	15	10	5	37	60	69	68	65	0	0	1	1	1	2	0	0	5	20	30	40	60	6	59	26	33	0	1	0	1	0	1	0	0	1	0	0	0	0	0	0
3	1	0	75	5	1	1	49	6	1	12	12	0	24	85	10	100	0	1	0	0	0	1	1	14	28	42	56	70	84	98	10	73	40	60	1	0	1	0	1	0	0	0	1	0	0	0	0	0	0
0	0	2	0	0	2	0	0	12	1	10	10	0	35	90	20	90	85	0	0	0	1	1	1	0	0	0	0	0	0	0	10	61	30	21	0	1	0	0	1	0	0	0	1	0	0	0	0	0	0
0	0	2	0	0	2	0	0	18	1	15	10	5	15	71	83	31	71	0	0	1	0	1	1	0	0	0	0	0		0	10	78	31	62	1	0	1	0	1	0	0	0	1	0	0	0	0	0	0
0	0	2	0	0	2	0	0	0	0	20	15	5	15	50	50	70	70	0	0	0	1	1	1	4	8	12	16	20	24	28	10	80	42	62	1	0	1	2	0	0	1	0	1	0	0	0	0	0	0
0	0	2	0	0	2	0	0	9	0	10	6	4	53	45	8	35	14	0	0	1	0	1	1	0	0	5	10	15	15	20	10	76	35	35	0	1	0	1	0	1	0	0	1	0	0	0	0	0	0
0	0	2	0	0	2	0	0	9	0	20	15	5	33	77	31	75	29	0	0	1	1	1	2	14	28	42	56	50	50	50	10	82	23	60	1	0	1	0	1	0	0	0	1	0	0	0	0	0	0
0	0	2	0	0	2	0	0	6	1	15	14	1	39	75	1	92	0	0	0	0	0	0	0	0	0	0	0	0	0	0	9	73	37	59	1	0	1	0	1	0	0	1	0	1	0	0	0	0	0
3	1	0	75	3	0	1	25	11	0	20	20	0	47	91	15	82	28	0	0	0	0	0	0	14	28	42	56	70	84	98	10	98	44	56	1	0	1	2	0	0	1	0	1	0	0	0	0	0	0
0	0	2	0	0	2	0	0	11	0	15	18	-3	65					0	0	0	0	0	0	14	14	14	20	30	35	29	7	78	38	43	1	0	1	1	0	1	0	0	1	0	0	0	0	0	0
3	1	0	75	0	2	0	0	10	1	15	10	5	0	90	8	100	5	0	0	1	0	1	1	0	0	0	0	0	0	0	10	77	35	69	0	1	0	0	1	0	0	0	1	0	0	0	0	0	0
0	0	2	0	0	2	0	0	9	0	15	15	0	48	15	1	51	1	0	0	0	0	0	0	0	0	0	0	0	0	0	10	63	30	58	0	1	0	0	1	0	0	1	0	1	0	0	0	0	0
0	0	2	0	0	2	0	0	6	0	17	18	-1	62					0	0	0	0	0	0	0	0	0	0	0	0	0	10	76	28	39	1	0	1	1	0	1	0	0	1	0	0	0	0	0	0
6	1	1	75	0	2	0	0	7	0	10	10	0	49	80	51	92	18	0	0	0	0	0	0	0	0	0	0	0	0	0	9	75	36	58	0	1	0	1	0	1	0	0	1	0	0	0	0	0	0
0	0	2	0	0	2	0	0	6	1	9	7	2	16	53	53	45	53	0	0	1	1	1	2	14	28	42	56	70	84	98	9	79	40	52	1	0	1	2	0	0	1	0	1	0	0	0	0	0	0
1	1	0	75	2	0	1	20	2	0	19	5	14	9	96	61	91	91	1	0	0	0	1	1	14	28	42	56	70	84	98	8	93	34	58	1	0	1	1	0	1	0	0	1	0	0	0	0	0	0
0	0	2	0	0	2	0	0	0	0	2	10	-8	12	85	58	83	56	0	0	0	0	0	0	0	0	0	0	0	0	0	8	77	32	61	1	0	1	1	0	1	0	0	1	0	0	0	0	0	0
5	1	1	50	2	0	1	50	6	0	25	25	0	62	82	75	75	75	0	0	1	0	1	1	10	25	40	50	60	75	90	9	75	47	42	1	0	1	0	1	0	0	0	1	0	0	0	0	0	0
0	0	2	0	0	2	0	0	12	1	15	10	5	25	20	20	10	10	0	0	0	0	0	0	0	0	0	0	0	0	0	10	64	40	59	2	0	0	0	1	0	0	0	1	0	0	0	0	0	0
7	1	0	35	0	2	0	0	12	1	10	12	-2	22					0	0	1	0	1	1	7	14	21	25	35	42	49	9	81	48	55	0	1	0	1	0	1	0	0	1	0	0	0	0	0	0
0	0	2	0	0	2	0	0	10	0	10	15	-5	55	81	62	100	71	0	0	0	0	0	0	0	0	0	0	0	0	0	9	80	34	63	1	0	1	0	1	0	0	0	1	0	0	0	0	0	0
5	1	1	75	2	0	1	20	7	0	14	14	0	42	54	54	58	55	0	0	0	1	1	1	7	14	21	28	45	42	49	9	89	32	40	1	0	1	1	0	1	0	1	0	1	0	0	0	0	0
7	1	0	75	2	0	1	24	8	0	15	15	0	31					0	0	0	1	1	1	14	28	42	56	70	84	98	10	77	42	64	1	0	1	2	0	0	1	0	1	0	0	0	0	0	0
0	0	2	0	0	2	0	0	12	0	25	25	0	49	70	60	75	50	0	0	0	1	1	1	1	2	3	4	5	6	7	9	69	37	28	0	1	0	0	1	0	0	0	1	0	0	0	0	0	0
3	1	0	20	0	2	0	0	8	0	20	5	15	46	89	70	84	66	0	0	0	0	0	0	2	3	7	6	10	14	18	10	75	35	59	1	0	1	1	0	1	0	0	1	0	0	0	0	0	0
3	1	0	75	3	0	1	13	11	1	13	13	0	13	100	1	92	17	0	0	1	1	1	2	14	28	42	56	70	84	98	10	78	43	65	0	1	0	1	0	1	0	0	1	0	0	0	0	0	0
0	0	2	0	0	2	0	0	1	0	10	10	0	22					0	0	1	0	1	1	0	0	0	0	0	0	0	5	91	50	67	1	0	1	1	0	1	0	2	0	0	1	0	0	0	0
0	0	2	0	1	0	1	5	9	0	20	20	0	43	90	10	91	10	0	0	0	1	1	1	1	2	3	4	5	6	7	10	69	39	61	0	1	0	0	1	0	0	2	0	0	1	0	0	0	0
0	0	2	0	0	2	0	0	8	0	12	12	0	41	81	75	86	84	0	0	1	1	1	2	0	0	0	0	0	0	0	7	86	35	62	1	0	1	2	0	0	1	0	1	0	0	0	0	0	0
5	1	1	50	4	1	1	20	6	0	10	15	-5	37	85	85	90	70	0	0	0	0	0	0	7	15	20	25	35	40	45	10	87	25	45	1	0	1	2	0	0	1	0	1	0	0	0	0	0	0
3	1	0	25	0	2	0	0	9	0	22	18	4	61	90	50	81	35	0	0	0	0	0	0	1	3	5	7	10	11	15	9	81	47	40	1	0	1	1	0	1	0	0	1	0	0	0	0	0	0
1	1	0	75	3	0	1	21	8	1	15	10	5	10	94	55	85	70	1	0	0	0	1	1	14	28	42	56	70	84	98	10	84	28	36	1	0	1	0	1	0	0	3	0	0	0	1	0	0	0
0	0	2	0	0	2	0	0	10	1	20	15	5	15	61	63	85	83	0	0	0	0	0	0	0	0	0	0	0	0	0	10	79	27	23	0	1	0	1	0	1	0	0	1	0	0	0	0	0	0
1	1	0	25	0	2	0	0	15	1	13	12	1	50	81	61	76	56	0	0	0	0	0	0	0	0	0	0	0	0	0	9	75	46	62	1	0	1	2	0	0	1	0	1	0	0	0	0	0	0
3	1	0	75	3	0	1	35	12	1	15	10	5	35	100	45	100	50	0	0	0	1	1	1	14	28	42	56	70	84	98	9	77	34	32	0	1	0	0	1	0	0	0	1	0	0	0	0	0	0
1	1	0	75	6	1	1	98	5	0	20	20	0	30	81	72	81	66	1	0	1	0	1	2	14	28	42	56	70	84	98	10	68	40	67	1	0	1	0	1	0	0	0	1	0	0	0	0	0	0
0	0	2	0	3	0	1	11	3	0	20	5	15	11	30	20	50	28	0	0	0	1	1	1	14	28	42	56	70	84	98	10	82	35	62	1	0	1	1	0	1	0	0	1	0	0	0	0	0	0
0	0	2	0	0	2	0	0	5	0	25	0	25	10	81	71	99	99	0	0	0	0	0	0	4	8	10	15	20	25	35	9	67	41	66	1	0	1	1	0	1	0	0	1	0	0	0	0	0	0
0	0	2	0	0	2	0	0	15	1	22	22	0	0	80	29	80	30	0	0	0	0	0	0	7	14	21	30	35	42	45	9	79	40	53	1	0	1	2	0	0	1	0	1	0	0	0	0	0	0
0	0	2	0	0	2	0	0	5	0	5	5	0	20	80	50	70	50	0	0	0	1	1	1	7	14	21	28	35	42	49	10	70	34	58	1	0	1	1	0	1	0	0	1	0	0	0	0	0	0
3	1	0	30	3	0	1	25	25	1	20	22	-2	50	81	1	100	2	0	0	1	1	1	2	4	8	12	16	30	35	40	10	63	43	49	1	0	1	0	1	0	0	0	1	0	0	0	0	0	0
0	0	2	0	0	2	0	0	0	0	10	12	-2	10	100	100	100	100	0	0	0	0	0	0	0	0	0	0	0	0	0	10	100	31	45	0	1	0	0	1	0	0	1	0	1	0	0	0	0	0
0	0	2	0	0	2	0	0	8	0	15	18	-3	49	32	22	8	5	0	0	1	1	1	2	0	0	0	0	0	0	0	10	79	27	32	0	1	0	1	0	1	0	0	1	0	0	0	0	0	0
0	0	2	0	0	2	0	0	12	0	17	10	7	24	69	41	80	30	0	0	0	1	1	1	0	0	0	0	0	0	0	10	88	37	19	0	1	0	0	1	0	0	0	1	0	0	0	0	0	0
0	0	2	0	0	2	0	0	12	0	13	13	0	50	60	60	41	41	0	0	0	0	0	0	0	0	0	0	0	0	0	10	75	30	41	0	1	0	1	0	1	0	0	1	0	0	0	0	0	0
0	0	2	0	0	2	0	0	4	0	10	10	0	28	89	59	82	55	0	0	1	0	1	1	1	2	4	5	6	7	8	9	89	20	40	1	0	1	0	1	0	0	0	1	0	0	0	0	0	0
0	0	2	0	0	2	0	0	5	0	20	20	0	55	81	28	91	18	0	0	1	0	1	1	0	0	0	0	0	0	0	9	70	31	65	0	1	0	0	1	0	0	0	1	0	0	0	0	0	0
0	0	2	0	0	2	0	0	13	0	17	17	0	51	64	64	66	62	0	0	1	0	1	1	0	0	0	0	0	0	0	9	84	36	32	0	1	0	1	0	1	0	0	1	0	0	0	0	0	0
0	0	2	0	0	2	0	0	5	0	10	10	0	35	30	25	52	50	0	0	0	1	1	1	0	0	0	0	0	0	0	9	80	23	63	1	0	1	0	1	0	0	1	0	1	0	0	0	0	0
0	0	2	0	0	2	0	0	5	0	20	18	2	53	60	20	70	30	0	0	0	0	0	0	7	14	21	0	0	0	0	8	82	25	38	1	0	1	0	1	0	0	0	1	0	0	0	0	0	0
4	1	1	75	0	2	0	0	5	1	20	15	5	15	50	80	70	30	0	0	0	0	0	0	0	0	0	0	0	0	0	10	71	41	20	0	1	0	0	1	0	0	0	1	0	0	0	0	0	0
0	0	2	0	0	2	0	0	25	1	20	15	5	35	71	26	73	47	0	0	0	0	0	0	2	5	7	8	8	8	8	10	73	21	38	0	1	0	0	1	0	0	1	0	1	0	0	0	0	0
2	1	0	75	6	1	1	23	11	1	18	22	-4	18	100	67	100	40	1	0	0	1	1	2	7	14	21	28	35	42	49	9	80	31	21	0	1	0	0	1	0	0	0	1	0	0	0	0	0	0
0	0	2	0	0	2	0	0	13	0	14	14	0	40	86	49	61	55	0	0	1	0	1	1	1	2	3	4	5	6	7	10	81	20	36	0	1	0	2	0	0	1	0	1	0	0	0	0	0	0
3	1	0	75	0	2	0	0	10	1	12	10	2	25	96	32	100	84	0	0	0	0	0	0	14	20	35	46	50	60	75	10	84	40	18	0	1	0	0	1	0	0	0	1	0	0	0	0	0	0
0	0	2	0	0	2	0	0	10	0	12	9	3	32	0	89	0	91	0	0	0	1	1	1	0	0	0	0	0	0	0	10	78	31	23	0	1	0	1	0	1	0	0	1	0	0	0	0	0	0
5	1	1	75	5	1	1	20	5	0	15	10	5	25	90	90	81	72	0	0	0	0	0	0	14	28	42	56	70	84	98	10	80	39	58	1	0	1	2	0	0	1	0	1	0	0	0	0	0	0
5	1	1	50	0	2	0	0	3	0	10	10	0	26	39	40	80	90	0	0	1	0	1	1	14	14	14	14	14	14	14	7	85	40	59	1	0	1	0	1	0	0	0	1	0	0	0	0	0	0
5	1	1	30	0	2	0	0	6	0	10	15	-5	27	10	72	17	82	0	0	1	0	1	1	0	0	0	0	0	0	0	9	81	38	49	1	0	1	0	1	0	0	0	1	0	0	0	0	0	0
0	0	2	0	0	2	0	0	7	0	25	14	11	39	50	5	60	19	0	0	0	0	0	0	0	0	0	0	0	0	0	10	80	23	32	0	1	0	0	1	0	0	0	1	0	0	0	0	0	0
0	0	2	0	0	2	0	0	10	0	10	10	0	30	90	50	85	75	0	0	1	0	1	1	0	0	0	0	0	0	18	10	76	21	53	0	1	0	1	0	1	0	1	0	1	0	0	0	0	0
0	0	2	0	0	2	0	0	24	1	15	20	-5	25	78	63	69	72	0	0	0	0	0	0	1	4	8	10	12	15	0	7	80	37	52	1	0	1	0	1	0	0	2	0	0	1	0	0	0	0
0	0	2	0	0	2	0	0	13	0	23	21	2	76	65	41	65	44	0	0	0	0	0	0	0	0	0	0	0	0	0	10	63	28	38	1	0	1	1	0	1	0	0	1	0	0	0	0	0	0
0	0	2	0	0	2	0	0	3	0	20	20	0	51	100	7	100	1	0	0	1	0	1	1	0	0	0	0	0	0	0	10	83	44	65	1	0	1	2	0	0	1	0	1	0	0	0	0	0	0
0	0	2	0	3	0	1	20	6	0	10	10	0	32					0	0	0	1	1	1	14	28	42	50	60	60	65	8	73	27	18	2	0	0	0	1	0	0	0	1	0	0	0	0	0	0
2	1	0	25	6	1	1	10	12	1	10	10	0	25	69	30	74	38	0	0	1	1	1	2	7	14	21	28	30	35	40	10	77	23	55	0	1	0	0	1	0	0	1	0	1	0	0	0	0	0
7	1	0	75	0	2	0	0	4	0	15	10	5	33					0	0	0	0	0	0	0	0	0	0	0	0	0	10	63	26	34	0	1	0	2	0	0	1	0	1	0	0	0	0	0	0
2	1	0	75	1	0	1	34	12	1	12	12	0	24	80	75	60	80	1	0	1	0	1	2	14	28	42	56	70	84	98	10	82	28	39	0	1	0	2	0	0	1	5	0	0	0	0	0	1	0
0	0	2	0	0	2	0	0	7	0	6	10	-4	20	66	61	63	60	0	0	1	0	1	1	0	0	0	0	0	0	0	8	77	41	59	1	0	1	0	1	0	0	0	1	0	0	0	0	0	0
2	1	0	15	0	2	0	0	6	1	20	15	5	35	87	77	71	51	0	0	0	1	1	1	0	0	0	0	0	0	0	10	61	37	34	0	1	0	1	0	1	0	0	1	0	0	0	0	0	0
1	1	0	75	0	2	0	0	12	1	20	20	0	25	100	52	81	31	0	0	0	0	0	0	0	0	0	0	0	0	0	10	89	28	59	0	1	0	2	0	0	1	0	1	0	0	0	0	0	0
1	1	0	75	0	2	0	0	4	0	20	10	10	58	78	70	71	51	0	0	1	1	1	2	13	28	28	28	28	28	28	10	78	33	65	1	0	1	0	1	0	0	1	0	1	0	0	0	0	0
0	0	2	0	5	1	1	30	8	0	25	10	15	51					0	0	0	0	0	0	14	28	30	40	50	50	50	10	83	29	60	1	0	1	2	0	0	1	0	1	0	0	0	0	0	0
0	0	2	0	1	0	1	5	6	0	25	25	0	37	82	72	72	72	0	0	1	1	1	2	0	0	2	6	0	4	0	10	73	38	26	0	1	0	2	0	0	1	0	1	0	0	0	0	0	0
1	1	0	75	1	0	1	15	8	0	25	15	10	31	100	9	90	40	0	0	1	1	1	2	14	28	42	56	70	84	98	9	68	42	63	0	1	0	1	0	1	0	0	1	0	0	0	0	0	0
0	0	2	0	0	2	0	0	2	0	18	12	6	41	89	20	91	11	0	0	0	1	1	1	4	5	5	5	5	4	8	10	80	32	52	1	0	1	1	0	1	0	0	1	0	0	0	0	0	0
3	1	0	30	3	0	1	11	5	1	12	12	0	12	100	11	100	9	0	0	1	0	1	1	7	14	21	30	40	50	60	9	91	25	58	1	0	1	0	1	0	0	0	1	0	0	0	0	0	0
1	1	0	35	0	2	0	0	13	0	24	24	0	26	84	4	60	18	0	0	0	1	1	1	1	2	3	4	5	6	7	10	85	34	61	1	0	1	2	0	0	1	2	0	0	1	0	0	0	0
5	1	1	75	5	1	1	43	9	0	25	25	0	43	40	40	30	33	0	0	0	0	0	0	14	28	42	56	70	84	98	8	65	34	64	0	1	0	2	0	0	1	0	1	0	0	0	0	0	0
3	1	0	75	6	1	1	98	11	0	12	15	-3	59	96	7	95	14	1	0	0	1	1	2	5	10	15	20	25	30	35	9	79	40	60	0	1	0	1	0	1	0	0	1	0	0	0	0	0	0
0	0	2	0	3	0	1	44	6	0	15	12	3	39	88	60	100	0	1	0	1	0	1	2	14	28	42	56	70	84	98	9	73	41	51	1	0	1	1	0	1	0	0	1	0	0	0	0	0	0
0	0	2	0	3	0	1	10	9	0	20	22	-2	43	40	21	61	30	0	0	0	1	1	1	0	10	10	10	13	15	15	10	55	25	56	0	1	0	2	0	0	1	2	0	0	1	0	0	0	0
2	1	0	75	0	2	0	0	11	0	20	15	5	67	80	50	80	40	0	0	0	1	1	1	14	28	42	56	70	84	98	10	67	21	44	0	1	0	1	0	1	0	0	1	0	0	0	0	0	0
5	1	1	25	0	2	0	0	10	0	20	20	0	45	87	87	17	77	0	0	0	0	0	0	0	0	0	0	0	0	0	10	73	39	33	0	1	0	0	1	0	0	0	1	0	0	0	0	0	0
0	0	2	0	0	2	0	0	4	0	21	21	0	33	87	85	90	98	0	0	0	0	0	0	0	0	0	0	0	0	0	9	82	26	42	1	0	1	0	1	0	0	0	1	0	0	0	0	0	0
2	1	0	75	3	0	1	24	18	1	20	15	5	25	81	6	91	4	0	0	1	0	1	1	14	28	42	56	70	84	98	8	93	38	29	1	0	1	2	0	0	1	5	0	0	0	0	0	1	0
0	0	2	0	0	2	0	0	5	0	15	10	5	35	30	6	40	30	0	0	1	0	1	1	0	0	0	0	0	0	0	10	66	44	68	0	1	0	1	0	1	0	2	0	0	1	0	0	0	0
0	0	2	0	0	2	0	0	13	1	0	0	0	25	64	50	70	50	0	0	1	1	1	2	0	0	0	0	0	0	0	10	80	37	29	0	1	0	2	0	0	1	0	1	0	0	0	0	0	0
5	1	1	15	2	0	1	5	15	1	10	15	-5	25	10	100	5	95	0	0	0	0	0	0	2	5	8	11	14	16	19	9	71	27	33	0	1	0	2	0	0	1	0	1	0	0	0	0	0	0
0	0	2	0	0	2	0	0	5	1	18	15	3	15	80	0	90	0	0	0	0	0	0	0	0	4	12	16	20	24	38	9	82	38	46	0	1	0	0	1	0	0	0	1	0	0	0	0	0	0
0	0	2	0	0	2	0	0	10	1	5	15	-10	15	60	51	100	75	0	0	0	0	0	0	7	14	21	28	35	42	49	10	63	35	28	1	0	1	2	0	0	1	3	0	0	0	1	0	0	0
0	0	2	0	0	2	0	0	12	0	5	10	-5	54	50	30	80	50	0	0	0	0	0	0	0	0	0	0	0	0	0	8	78	26	31	0	1	0	2	0	0	1	0	1	0	0	0	0	0	0
1	1	0	75	2	0	1	50	13	0	23	23	0	76	100	82	100	80	0	0	0	1	1	1	14	28	42	56	70	84	98	10	96	33	41	1	0	1	0	1	0	0	0	1	0	0	0	0	0	0
3	1	0	75	0	2	0	0	12	1	15	20	-5	40	90	5	95	5	0	0	0	0	0	0	0	0	0	0	0	0	0	10	82	34	50	0	1	0	2	0	0	1	0	1	0	0	0	0	0	0
5	1	1	75	3	0	1	10	5	0	15	20	-5	50	79	71	70	65	0	0	0	0	0	0	4	8	20	30	35	40	50	10	73	36	45	0	1	0	1	0	1	0	0	1	0	0	0	0	0	0
0	0	2	0	0	2	0	0	10	0	15	10	5	70	90	30	90	20	0	0	1	0	1	1	1	1	1	1	1	1	1	10	75	35	58	0	1	0	2	0	0	1	2	0	0	1	0	0	0	0
0	0	2	0	0	2	0	0	15	1	0	0	0	0	95	50	85	50	0	0	1	1	1	2	0	0	0	0	0	0	0	9	75	36	27	0	1	0	1	0	1	0	1	0	1	0	0	0	0	0
1	1	0	75	5	1	1	20	5	0	20	20	0	30	90	60	100	51	0	0	1	0	1	1	5	16	20	25	30	40	45	10	87	43	45	1	0	1	1	0	1	0	1	0	1	0	0	0	0	0
0	0	2	0	0	2	0	0	10	1	25	25	0	50	20	4	20	5	0	0	0	1	1	1	0	0	0	0	0	0	0	9	83	31	61	1	0	1	1	0	1	0	1	0	1	0	0	0	0	0
0	0	2	0	0	2	0	0	9	0	20	10	10	28	51	51	52	41	0	0	0	1	1	1	0	0	0	0	0	0	0	7	77	37	62	1	0	1	2	0	0	1	1	0	1	0	0	0	0	0
8	1	1	75	5	1	1	30	6	0	25	20	5	57					0	0	1	1	1	2	10	20	30	39	45	45	50	7	83	44	58	1	0	1	1	0	1	0	2	0	0	1	0	0	0	0
0	0	2	0	0	2	0	0	12	0	12	12	0	61	40	10	80	25	0	0	0	0	0	0	0	0	0	0	0	0	0	10	65	27	40	0	1	0	1	0	1	0	0	1	0	0	0	0	0	0
0	0	2	0	0	2	0	0	2	0	17	15	2	21	57	36	54	86	0	0	1	1	1	2	0	0	0	0	0	0	0	6	68	33	59	1	0	1	1	0	1	0	0	1	0	0	0	0	0	0
0	0	2	0	0	2	0	0	12	0	4	5	-1	33	2	2	50	50	0	0	0	0	0	0	2	4	6	8	10	12	14	10	70	31	24	0	1	0	2	0	0	1	0	1	0	0	0	0	0	0
3	1	0	10	1	0	1	10	13	0	10	10	0	46	81	5	90	5	0	0	0	0	0	0	4	6	8	8	10	10	10	10	70	32	37	0	1	0	1	0	1	0	0	1	0	0	0	0	0	0
3	1	0	25	6	1	1	16	8	0	23	22	1	66	80	30	60	35	0	0	0	0	0	0	4	8	12	16	20	24	38	10	67	34	53	0	1	0	0	1	0	0	0	1	0	0	0	0	0	0
3	1	0	75	5	1	1	98	4	0	25	25	0	8	91	17	82	39	1	0	0	0	1	1	14	28	42	56	70	84	98	10	78	21	65	1	0	1	0	1	0	0	0	1	0	0	0	0	0	0
0	0	2	0	0	2	0	0	16	1	20	23	-3	25	40	40	46	54	0	0	0	1	1	1	7	14	21	28	35	42	49	10	73	32	35	0	1	0	1	0	1	0	0	1	0	0	0	0	0	0
0	0	2	0	0	2	0	0	5	0	5	5	0	20	63	21	61	27	0	0	0	0	0	0	7	14	21	28	35	42	49	10	88	22	60	1	0	1	2	0	0	1	0	1	0	0	0	0	0	0
1	1	0	50	3	0	1	21	6	1	10	10	0	20	80	70	72	61	1	0	0	1	1	2	7	14	21	28	35	42	49	8	77	31	62	1	0	1	0	1	0	0	1	0	1	0	0	0	0	0
0	0	2	0	0	2	0	0	10	0	15	15	0	50	62	31	76	19	0	0	0	0	0	0	7	14	21	28	35	42	49	10	55	30	49	0	1	0	2	0	0	1	0	1	0	0	0	0	0	0
3	1	0	25	0	2	0	0	14	1	12	12	0	37	91	30	91	32	0	0	0	0	0	0	0	0	0	0	0	0	0	10	80	32	43	1	0	1	0	1	0	0	0	1	0	0	0	0	0	0
0	0	2	0	0	2	0	0	15	0	15	14	1	55	60	61	63	46	0	0	0	0	0	0	0	0	0	0	0	0	0	10	68	33	50	0	1	0	1	0	1	0	0	1	0	0	0	0	0	0
3	1	0	50	3	0	1	47	14	0	20	20	0	53	65	51	50	40	0	0	1	1	1	2	7	14	21	28	35	42	47	9	70	47	45	1	0	1	1	0	1	0	0	1	0	0	0	0	0	0
5	1	1	25	3	0	1	27	6	1	15	10	5	35	85	90	71	75	0	0	0	1	1	1	9	18	27	36	45	54	63	10	78	36	65	0	1	0	0	1	0	0	0	1	0	0	0	0	0	0
0	0	2	0	0	2	0	0	15	1	10	10	0	20	50	72	62	61	0	0	1	1	1	2	0	0	0	0	0	0	0	9	80	39	32	0	1	0	2	0	0	1	0	1	0	0	0	0	0	0
0	0	2	0	0	2	0	0	12	0	13	14	-1	62	94	52	70	60	0	0	0	0	0	0	3	1	5	5	6	6	6	9	54	22	26	0	1	0	1	0	1	0	0	1	0	0	0	0	0	0
0	0	2	0	0	2	0	0	15	1	25	25	0	25	20	5	80	30	0	0	0	0	0	0	0	0	0	0	0	0	2	10	72	33	27	0	1	0	0	1	0	0	0	1	0	0	0	0	0	0
7	1	0	75	2	0	1	21	4	0	12	13	-1	20					1	0	1	0	1	2	14	28	42	56	70	84	98	9	83	33	63	1	0	1	0	1	0	0	1	0	1	0	0	0	0	0
0	0	2	0	0	2	0	0	6	0	16	12	4	40	70	30	69	50	0	0	1	0	1	1	0	0	0	0	0	0	8	10	57	39	23	0	1	0	1	0	1	0	2	0	0	1	0	0	0	0
0	0	2	0	0	2	0	0	5	1	10	10	0	20	0	0	0	0	0	0	0	1	1	1	4	8	2	6	0	4	8	9	66	28	60	1	0	1	0	1	0	0	0	1	0	0	0	0	0	0
0	0	2	0	0	2	0	0	6	0	20	25	-5	37	84	70	51	60	0	0	0	1	1	1	4	10	10	15	15	20	20	10	71	41	42	1	0	1	2	0	0	1	0	1	0	0	0	0	0	0
5	1	1	25	3	0	1	25	22	1	20	20	0	20	100	100	91	91	1	0	1	0	1	2	7	14	21	28	35	42	49	5	81	41	62	1	0	1	0	1	0	0	0	1	0	0	0	0	0	0
0	0	2	0	1	0	1	20	5	0	20	10	10	20	100	0	100	0	0	0	0	0	0	0	14	28	42	56	70	84	98	9	91	35	66	1	0	1	0	1	0	0	0	1	0	0	0	0	0	0
1	1	0	25	4	1	1	10	5	0	2	1	1	13	81	31	66	20	0	0	0	0	0	0	2	3	4	6	6	6	8	9	72	46	66	0	1	0	0	1	0	0	0	1	0	0	0	0	0	0
0	0	2	0	0	2	0	0	6	0	13	9	4	50	85	20	90	30	0	0	1	0	1	1	0	0	0	0	0	0	0	8	67	30	57	1	0	1	0	1	0	0	1	0	1	0	0	0	0	0
2	1	0	25	0	2	0	0	5	0	15	15	0	25	61	11	61	9	0	0	1	0	1	1	0	0	0	0	0	0	0	10	71	39	55	0	1	0	1	0	1	0	0	1	0	0	0	0	0	0
0	0	2	0	3	0	1	20	9	0	12	13	-1	31	70	65	70	70	0	0	0	0	0	0	0	4	6	8	10	14	15	9	92	38	65	0	1	0	0	1	0	0	1	0	1	0	0	0	0	0
0	0	2	0	3	0	1	6	6	0	18	16	2	37	35	27	60	40	0	0	0	1	1	1	2	5	10	12	15	18	21	10	79	48	38	1	0	1	2	0	0	1	0	1	0	0	0	0	0	0
0	0	2	0	0	2	0	0	13	0	20	2	18	53	88	17	89	82	0	0	1	0	1	1	0	0	0	0	0	0	0	10	81	40	62	1	0	1	1	0	1	0	0	1	0	0	0	0	0	0
0	0	2	0	3	0	1	5	10	0	13	13	0	58	83	10	80	20	0	0	0	0	0	0	1	2	3	4	5	5	6	10	73	37	41	0	1	0	2	0	0	1	1	0	1	0	0	0	0	0
3	1	0	75	0	2	0	0	8	1	23	20	3	0	40	0	70	20	0	0	0	0	0	0	14	28	42	56	70	84	98	10	61	39	53	0	1	0	1	0	1	0	0	1	0	0	0	0	0	0
0	0	2	0	0	2	0	0	6	0	12	25	-13	37	49	1	50	1	0	0	0	0	0	0	0	0	0	0	0	0	0	10	76	35	53	0	1	0	0	1	0	0	0	1	0	0	0	0	0	0
0	0	2	0	0	2	0	0	12	1	24	20	4	25	20	20	40	40	0	0	0	0	0	0	0	0	0	0	0	0	0	10	76	33	20	0	1	0	1	0	1	0	2	0	0	1	0	0	0	0
0	0	2	0	0	2	0	0	5	0	10	15	-5	20	50	50	50	50	0	0	1	0	1	1	0	0	0	0	0	0	0	10	71	36	45	1	0	1	0	1	0	0	0	1	0	0	0	0	0	0
5	1	1	75	3	0	1	67	9	0	20	15	5	58	100	100	100	100	1	0	1	0	1	2	14	28	42	56	70	84	98	10	95	35	51	0	1	0	1	0	1	0	0	1	0	0	0	0	0	0
0	0	2	0	0	2	0	0	8	0	15	25	-10	41	73	65	73	55	0	0	0	0	0	0	0	0	0	0	0	0	0	10	72	31	22	0	1	0	0	1	0	0	0	1	0	0	0	0	0	0
1	1	0	50	4	1	1	10	5	0	15	15	0	50	99	29	100	0	0	0	0	1	1	1	4	8	7	16	20	24	18	10	71	21	62	0	1	0	0	1	0	0	2	0	0	1	0	0	0	0
0	0	2	0	0	2	0	0	18	1	12	13	-1	25	40	40	50	50	0	0	0	0	0	0	0	0	0	0	0	0	0	10	78	40	34	0	1	0	1	0	1	0	0	1	0	0	0	0	0	0
0	0	2	0	0	2	0	0	4	0	12	12	0	20	7	8	10	7	0	0	0	0	0	0	0	0	0	0	0	0	0	10	56	41	69	0	1	0	2	0	0	1	0	1	0	0	0	0	0	0
0	0	2	0	0	2	0	0	7	1	14	2	12	2	35	71	64	46	0	0	0	1	1	1	0	0	0	0	0	0	0	8	64	30	18	0	1	0	1	0	1	0	0	1	0	0	0	0	0	0
0	0	2	0	0	2	0	0	6	0	18	18	0	62	100	8	99	1	0	0	0	0	0	0	0	0	0	0	0	0	0	10	69	36	60	1	0	1	2	0	0	1	2	0	0	1	0	0	0	0
0	0	2	0	0	2	0	0	7	0	14	12	2	51	81	62	86	57	0	0	0	0	0	0	0	0	0	0	0	0		10	90	45	49	1	0	1	2	0	0	1	0	1	0	0	0	0	0	0
0	0	2	0	0	2	0	0	10	0	12	23	-11	57	88	34	89	40	0	0	1	1	1	2	0	0	0	0	0	0	0	9	67	33	64	1	0	1	1	0	1	0	0	1	0	0	0	0	0	0
2	1	0	20	0	2	0	0	10	0	16	16	0	52	71	16	34	81	0	0	0	0	0	0	4	8	12	16	20	24	28	10	86	36	59	0	1	0	1	0	1	0	0	1	0	0	0	0	0	0
1	1	0	50	0	2	0	0	4	0	20	20	0	48	61	47	50	50	0	0	0	1	1	1	10	20	40	50	60	70	80	8	82	33	58	1	0	1	2	0	0	1	0	1	0	0	0	0	0	0
0	0	2	0	1	0	1	41	8	0	24	24	0	41	40	22	41	22	0	0	0	0	0	0	14	28	42	56	70	84	98	10	68	40	55	1	0	1	2	0	0	1	2	0	0	1	0	0	0	0
0	0	2	0	0	2	0	0	3	0	20	10	10	31	80	49	71	43	0	0	0	1	1	1	1	1	5	10	15	29	30	10	84	36	62	1	0	1	1	0	1	0	0	1	0	0	0	0	0	0
1	1	0	50	5	1	1	1	6	0	20	21	-1	58	82	62	78	73	0	0	0	1	1	1	4	8	2	6	20	4	8	9	72	38	51	1	0	1	0	1	0	0	0	1	0	0	0	0	0	0
3	1	0	75	0	2	0	0	15	0	12	13	-1	55	80	20	70	40	0	0	0	0	0	0	0	0	0	0	0	0	0	10	76	45	54	0	1	0	1	0	1	0	2	0	0	1	0	0	0	0
5	1	1	75	5	1	1	50	4	0	15	10	5	58	59	93	52	60	0	0	1	1	1	2	14	28	30	40	60	60	69	10	77	31	28	1	0	1	2	0	0	1	2	0	0	1	0	0	0	0
0	0	2	0	0	2	0	0	12	0	10	10	0	44	80	10	90	15	0	0	0	1	1	1	0	0	0	0	0	0	0	9	69	32	40	0	1	0	1	0	1	0	0	1	0	0	0	0	0	0
0	0	2	0	0	2	0	0	9	1	20	10	10	30	81	20	20	80	0	0	0	0	0	0	7	14	21	28	35	42	49	10	89	36	63	0	1	0	1	0	1	0	1	0	1	0	0	0	0	0
0	0	2	0	0	2	0	0	13	0	25	25	0	51					0	0	0	0	0	0	0	0	0	0	0	0	0	8	90	24	48	1	0	1	0	1	0	0	0	1	0	0	0	0	0	0
3	1	0	75	0	2	0	0	12	1	4	4	0	0	50	50	40	70	0	0	1	0	1	1	14	28	42	56	70	84	98	10	58	37	72	0	1	0	1	0	1	0	0	1	0	0	0	0	0	0
3	1	0	75	5	1	1	23	6	0	13	8	5	25	90	39	90	3	0	0	0	1	1	1	14	28	42	56	70	84	98	10	78	42	60	1	0	1	1	0	1	0	0	1	0	0	0	0	0	0
0	0	2	0	0	2	0	0	8	0	12	12	0	28	92	49	92	36	0	0	0	0	0	0	0	0	0	0	0	0	0	9	75	44	45	1	0	1	1	0	1	0	2	0	0	1	0	0	0	0
0	0	2	0	0	2	0	0	12	1	20	20	0	50					0	0	0	1	1	1	14	10	20	20	20	20	20	10	79	35	60	1	0	1	0	1	0	0	0	1	0	0	0	0	0	0
1	1	0	75	4	1	1	50	15	1	20	15	5	25	90	91	80	81	1	0	0	1	1	2	4	8	10	10	10	15	15	10	74	41	61	1	0	1	0	1	0	0	0	1	0	0	0	0	0	0
0	0	2	0	0	2	0	0	14	0	20	20	0	78	70	80	65	70	0	0	1	1	1	2	4	8	10	12	20	30	35	7	84	32	66	1	0	1	0	1	0	0	0	1	0	0	0	0	0	0
0	0	2	0	1	0	1	37	15	1	14	14	0	28	100	21	60	29	1	0	1	1	1	3	0	0	0	0	0	0	0	8	60	39	53	0	1	0	0	1	0	0	1	0	1	0	0	0	0	0
3	1	0	75	0	2	0	0	7	0	17	3	14	42	70	0	80	0	0	0	0	0	0	0	0	0	0	0	0	0	0	9	82	26	26	0	1	0	1	0	1	0	3	0	0	0	1	0	0	0
0	0	2	0	0	2	0	0	0	0	20	10	10	0	26	11	19	26	0	0	0	1	1	1	0	0	0	0	0	0	0	10	77	26	61	1	0	1	0	1	0	0	0	1	0	0	0	0	0	0
3	1	0	25	0	2	0	0	14	1	25	25	0	25	88	50	70	41	0	0	1	0	1	1	7	14	21	23	35	40	45	10	60	44	30	0	1	0	2	0	0	1	0	1	0	0	0	0	0	0
2	1	0	75	0	2	0	0	13	0	10	10	0	61	80	60	81	40	0	0	0	1	1	1	0	0	0	0	0	0	0	10	81	39	62	0	1	0	2	0	0	1	2	0	0	1	0	0	0	0
3	1	0	25	2	0	1	75	4	0	12	5	7	13	91	4	90	2	1	0	1	1	1	3	4	8	12	16	20	24	28	9	87	33	64	0	1	0	0	1	0	0	0	1	0	0	0	0	0	0
0	0	2	0	0	2	0	0	13	0	15	10	5	76	50	10	80	20	0	0	0	0	0	0	10	20	35	45	50	60	65	8	90	32	49	1	0	1	2	0	0	1	0	1	0	0	0	0	0	0
2	1	0	15	4	1	1	25	11	0	15	10	5	47	70	30	50	50	0	0	0	0	0	0	6	3	10	15	18	20	24	9	52	42	63	0	1	0	0	1	0	0	0	1	0	0	0	0	0	0
0	0	2	0	0	2	0	0	13	1	12	13	-1	50	28	2	10	1	0	0	0	0	0	0	0	0	0	0	0	0	0	9	60	39	52	0	1	0	0	1	0	0	0	1	0	0	0	0	0	0
0	0	2	0	4	1	1	30	10	0	15	5	10	40	61	60	51	50	0	0	0	0	0	0	7	14	20	30	30	30	30	10	75	31	31	0	1	0	1	0	1	0	3	0	0	0	1	0	0	0
0	0	2	0	0	2	0	0	8	1	25	18	7	18	100	76	88	83	0	0	0	1	1	1	7	14	21	28	35	42	49	9	84	30	28	0	1	0	1	0	1	0	0	1	0	0	0	0	0	0
0	0	2	0	0	2	0	0	12	1	12	12	0	24	75	40	75	10	0	0	0	0	0	0	0	0	0	0	0	0	0	10	84	39	26	0	1	0	1	0	1	0	0	1	0	0	0	0	0	0
5	1	1	75	2	0	1	25	5	0	10	10	0	30	60	60	75	50	0	0	0	0	0	0	14	28	42	56	70	84	98	10	78	22	25	0	1	0	0	1	0	0	0	1	0	0	0	0	0	0
0	0	2	0	0	2	0	0	8	0	20	10	10	51					0	0	1	0	1	1	0	0	0	0	0	0	0	10	56	33	72	0	1	0	0	1	0	0	2	0	0	1	0	0	0	0
0	0	2	0	0	2	0	0	9	0	23	10	13	18					0	0	0	0	0	0	0	0	0	0	0	0	0	8	64	37	75	0	1	0	1	0	1	0	1	0	1	0	0	0	0	0
2	1	0	5	5	1	1	4	6	0	12	5	7	29	60	34	73	25	0	0	0	0	0	0	2	3	5	6	7	8	10	10	78	26	28	0	1	0	2	0	0	1	0	1	0	0	0	0	0	0
3	1	0	50	3	0	1	30	10	0	20	10	10	40	100	61	100	50	0	0	1	0	1	1	7	14	21	28	35	42	49	9	74	18	59	1	0	1	1	0	1	0	0	1	0	0	0	0	0	0
0	0	2	0	0	2	0	0	8	1	12	12	0	24	100	100	51	51	0	0	0	1	1	1	0	0	0	0	0	0	0	10	75	30	59	1	0	1	1	0	1	0	0	1	0	0	0	0	0	0
0	0	2	0	0	2	0	0	9	0	0	0	0	18	81	3	70	17	0	0	0	1	1	1	0	0	0	0	0	0	0	10	75	33	55	0	1	0	0	1	0	0	0	1	0	0	0	0	0	0
0	0	2	0	0	2	0	0	3	0	10	10	0	41	29	38	59	34	0	0	1	1	1	2	0	0	0	0	0	0	0	6	73	30	50	0	1	0	0	1	0	0	1	0	1	0	0	0	0	0
3	1	0	25	6	1	1	17	5	0	20	20	0	60	41	7	53	20	0	0	0	0	0	0	4	8	12	14	20	22	30	10	78	23	42	0	1	0	2	0	0	1	0	1	0	0	0	0	0	0
3	1	0	5	0	2	0	0	6	0	25	0	25	37	98	8	98	6	0	0	0	1	1	1	0	0	0	0	0	0	0	10	80	31	61	1	0	1	0	1	0	0	1	0	1	0	0	0	0	0
0	0	2	0	0	2	0	0	11	1	10	14	-4	25	40	64	35	65	0	0	0	1	1	1	0	0	0	0	0	0	0	9	74	27	30	1	0	1	2	0	0	1	6	0	0	0	0	0	0	1
0	0	2	0	0	2	0	0	5	1	15	15	0	30	25	9	25	12	0	0	1	0	1	1	0	0	0	0	0	0	0	10	67	36	59	0	1	0	0	1	0	0	0	1	0	0	0	0	0	0
2	1	0	50	2	0	1	12	6	0	15	18	-3	12	80	15	73	15	0	0	1	0	1	1	14	28	30	30	35	40	48	10	86	40	67	0	1	0	0	1	0	0	1	0	1	0	0	0	0	0
0	0	2	0	0	2	0	0	17	0	25	25	0	84	98	97	98	99	0	0	1	0	1	1	0	0	0	0	0	0	0	7	56	27	37	0	1	0	0	1	0	0	3	0	0	0	1	0	0	0
0	0	2	0	0	2	0	0	8	0	25	25	0	41	100	100	75	75	0	0	0	0	0	0	0	0	0	0	0	0	0	7	79	41	38	0	1	0	1	0	1	0	2	0	0	1	0	0	0	0
0	0	2	0	0	2	0	0	5	0	5	5	0	20	71	50	80	39	0	0	1	1	1	2	2	4	2	2	2	2	2	9	63	39	58	1	0	1	0	1	0	0	0	1	0	0	0	0	0	0
0	0	2	0	4	1	1	20	5	0	10	10	0	30	71	72	72	75	0	0	1	0	1	1	14	14	20	28	35	40	40	10	86	26	48	1	0	1	0	1	0	0	2	0	0	1	0	0	0	0
0	0	2	0	0	2	0	0	8	0	12	4	8	32	10	0	10	0	0	0	0	0	0	0	0	0	0	0	0	0	0	10	71	29	37	0	1	0	1	0	1	0	0	1	0	0	0	0	0	0
2	1	0	25	0	2	0	0	7	0	13	20	-7	27	80	29	76	46	0	0	0	0	0	0	0	0	0	0	0	0	0	9	49	38	59	0	1	0	2	0	0	1	3	0	0	0	1	0	0	0
0	0	2	0	0	2	0	0	13	0	12	5	7	43	91	71	71	51	0	0	0	1	1	1	0	0	0	0	0	0	0	10	72	39	60	0	1	0	1	0	1	0	2	0	0	1	0	0	0	0
1	1	0	25	5	1	1	25	8	0	15	10	5	66	70	61	81	72	0	0	0	1	1	1	14	20	25	30	40	50	60	10	79	40	72	0	1	0	1	0	1	0	0	1	0	0	0	0	0	0
0	0	2	0	0	2	0	0	8	0	25	10	15	41	80	70	60	10	0	0	1	1	1	2	0	0	0	0	0	0	0	10	75	21	31	0	1	0	0	1	0	0	0	1	0	0	0	0	0	0
0	0	2	0	0	2	0	0	12	1	10	10	0	25	61	41	50	50	0	0	0	0	0	0	0	0	0	0	0	0	0	9	63	37	56	0	1	0	0	1	0	0	0	1	0	0	0	0	0	0
0	0	2	0	0	2	0	0	3	0	15	25	-10	31	50	50	51	51	0	0	1	1	1	2	0	0	0	0	0	0	0	8	89	37	50	1	0	1	1	0	1	0	0	1	0	0	0	0	0	0
0	0	2	0	5	1	1	25	10	1	25	25	0	25	10	11	29	19	0	0	0	0	0	0	14	28	42	56	70	84	98	9	89	48	68	1	0	1	0	1	0	0	2	0	0	1	0	0	0	0
1	1	0	25	0	2	0	0	5	0	10	5	5	15	71	60	71	50	0	0	1	0	1	1	10	15	20	25	30	40	45	8	81	40	60	0	1	0	2	0	0	1	0	1	0	0	0	0	0	0
0	0	2	0	0	2	0	0	13	0	15	20	-5	51	20	18	45	41	0	0	0	1	1	1	0	0	0	0	0	0	0	10	45	14	37	0	1	0	0	1	0	0	0	1	0	0	0	0	0	0
1	1	0	75	0	2	0	0	5	0	12	10	2	60	91	20	75	65	0	0	0	1	1	1	0	0	0	0	0	0	0	9	74	46	77	1	0	1	1	0	1	0	0	1	0	0	0	0	0	0
2	1	0	25	2	0	1	13	4	0	12	10	2	33	60	30	75	70	0	0	1	0	1	1	4	8	12	16	20	24	28	9	75	36	53	0	1	0	0	1	0	0	0	1	0	0	0	0	0	0
0	0	2	0	0	2	0	0	12	1	0	0	0	50	6	6	54	54	0	0	0	1	1	1	0	0	0	0	0	0	0	9	54	46	57	0	1	0	0	1	0	0	0	1	0	0	0	0	0	0
0	0	2	0	0	2	0	0	14	0	10	15	-5	53	10	100	40	81	0	0	1	1	1	2	0	0	0	0	0	0	0	9	49	40	45	0	1	0	2	0	0	1	0	1	0	0	0	0	0	0
3	1	0	75	5	1	1	20	5	0	10	10	0	45	100	15	100	15	0	0	1	0	1	1	14	28	42	42	42	42	42	8	75	38	67	0	1	0	0	1	0	0	1	0	1	0	0	0	0	0
2	1	0	15	0	2	0	0	5	0	20	15	5	30	100	89	99	39	0	0	0	0	0	0	2	4	8	10	15	17	20	8	70	34	53	1	0	1	0	1	0	0	0	1	0	0	0	0	0	0
0	0	2	0	5	1	1	25	16	1	25	25	0	25	34	23	11	20	0	0	1	0	1	1	14	28	42	56	70	84	98	9	74	34	50	1	0	1	1	0	1	0	6	0	0	0	0	0	0	1
7	1	0	75	6	1	1	4	13	0	12	3	9	41					0	0	0	1	1	1	1	2	4	5	5	5	5	9	77	34	29	1	0	1	2	0	0	1	5	0	0	0	0	0	1	0
0	0	2	0	0	2	0	0	10	0	1	1	0	22	51	52	41	66	0	0	0	0	0	0	0	0	0	0	0	0	0	9	79	42	60	1	0	1	0	1	0	0	1	0	1	0	0	0	0	0
0	0	2	0	0	2	0	0	0	0	25	25	0	25	82	79	69	68	0	0	1	1	1	2	7	14	18	27	25	42	48	10	79	29	20	0	1	0	0	1	0	0	0	1	0	0	0	0	0	0
0	0	2	0	0	2	0	0	10	1	10	15	-5	25	47	30	90	30	0	0	0	0	0	0	0	0	0	0	0	0	0	9	78	32	34	0	1	0	2	0	0	1	2	0	0	1	0	0	0	0
0	0	2	0	0	2	0	0	7	0	9	9	0	39					0	0	0	0	0	0	0	0	0	0	0	0	0	8	80	49	63	1	0	1	1	0	1	0	3	0	0	0	1	0	0	0
0	0	2	0	0	2	0	0	6	0	15	15	0	42	20	52	59	82	0	0	0	0	0	0	0	0	0	0	0	0	0	10	66	36	59	1	0	1	1	0	1	0	0	1	0	0	0	0	0	0
8	1	1	25	6	1	1	7	4	0	15	15	0	33					0	0	0	1	1	1	3	5	8	11	14	17	20	10	89	27	33	0	1	0	1	0	1	0	0	1	0	0	0	0	0	0
0	0	2	0	0	2	0	0	6	0	25	25	0	37	0	0	0	0	0	0	1	0	1	1	0	0	0	0	0	0	0	9	78	35	34	0	1	0	0	1	0	0	0	1	0	0	0	0	0	0
1	1	0	75	3	0	1	75	1	0	10	10	0	12	75	45	70	50	1	0	0	0	1	1	14	28	42	56	70	75	75	7	68	36	53	1	0	1	1	0	1	0	0	1	0	0	0	0	0	0
0	0	2	0	0	2	0	0	8	0	25	25	0	41	15	11	20	19	0	0	0	1	1	1	4	8	16	17	20	22	27	9	76	27	36	0	1	0	0	1	0	0	0	1	0	0	0	0	0	0
3	1	0	50	5	1	1	4	10	1	12	20	-8	20	60	12	80	9	0	0	1	0	1	1	2	4	3	8	10	12	15	9	72	44	71	0	1	0	1	0	1	0	0	1	0	0	0	0	0	0
0	0	2	0	3	0	1	50	6	0	5	10	-5	42	67	64	67	65	1	0	0	0	1	1	5	10	20	25	30	35	38	10	89	43	69	1	0	1	0	1	0	0	0	1	0	0	0	0	0	0
0	0	2	0	0	2	0	0	7	0	15	15	0	44	90	10	60	20	0	0	0	0	0	0	2	2	2	3	3	3	4	10	84	34	29	1	0	1	1	0	1	0	3	0	0	0	1	0	0	0
0	0	2	0	0	2	0	0	5	0	20	10	10	20	36	18	61	19	0	0	0	0	0	0	0	0	0	0	0	0	0	8	88	16	54	1	0	1	0	1	0	0	1	0	1	0	0	0	0	0
1	1	0	25	0	2	0	0	12	0	20	15	5	64	90	41	90	20	0	0	0	1	1	1	7	14	20	25	30	35	40	9	77	37	35	0	1	0	1	0	1	0	2	0	0	1	0	0	0	0
0	0	2	0	0	2	0	0	11	1	15	10	5	10	45	55	36	32	0	0	0	0	0	0	0	0	0	0	2	3	4	10	71	28	29	0	1	0	1	0	1	0	0	1	0	0	0	0	0	0
0	0	2	0	0	2	0	0	5	0	25	25	0	10	10	10	10	10	0	0	0	0	0	0	0	0	0	0	0	0	0	10	73	34	52	0	1	0	0	1	0	0	0	1	0	0	0	0	0	0
5	1	1	10	4	1	1	12	5	0	10	10	0	30	90	43	90	32	0	0	0	1	1	1	4	6	10	14	16	20	25	10	60	19	58	0	1	0	0	1	0	0	0	1	0	0	0	0	0	0
0	0	2	0	0	2	0	0	5	0	10	8	2	28	77	18	52	18	0	0	0	0	0	0	10	20	36	40	55	60	70	10	76	37	67	1	0	1	0	1	0	0	2	0	0	1	0	0	0	0
0	0	2	0	0	2	0	0	6	0	25	25	0	37	44	57	71	66	0	0	0	0	0	0	0	0	0	0	0	0	0	10	79	32	42	0	1	0	0	1	0	0	0	1	0	0	0	0	0	0
5	1	1	30	1	0	1	5	10	0	15	10	5	30	100	100	85	89	0	0	0	0	0	0	5	5	15	20	35	40	45	10	87	34	34	1	0	1	1	0	1	0	0	1	0	0	0	0	0	0
0	0	2	0	0	2	0	0	13	1	14	16	-2	25	86	40	75	45	0	0	1	0	1	1	4	8	15	20	34	45	50	8	77	25	21	0	1	0	1	0	1	0	0	1	0	0	0	0	0	0
0	0	2	0	0	2	0	0	5	0	20	20	0	35	9	19	14	40	0	0	0	1	1	1	7	14	21	21	21	21	21	10	58	42	75	0	1	0	0	1	0	0	0	1	0	0	0	0	0	0
3	1	0	75	3	0	1	50	6	0	15	20	-5	62	71	49	72	50	0	0	1	0	1	1	14	28	42	56	70	84	98	7	79	31	70	1	0	1	2	0	0	1	5	0	0	0	0	0	1	0
0	0	2	0	0	2	0	0	6	0	25	5	20	17	71	51	70	52	0	0	0	0	0	0	0	0	0	0	0	0	0	10	65	37	57	0	1	0	0	1	0	0	0	1	0	0	0	0	0	0
3	1	0	30	6	1	1	40	18	0	25	20	5	36	72	20	71	20	1	0	0	0	1	1	7	14	21	26	35	42	47	9	67	44	45	0	1	0	0	1	0	0	0	1	0	0	0	0	0	0
0	0	2	0	0	2	0	0	6	0	15	10	5	37	72	72	76	73	0	0	0	1	1	1	0	0	0	0	0	0	0	9	84	19	20	0	1	0	0	1	0	0	0	1	0	0	0	0	0	0
2	1	0	25	2	0	1	16	6	1	10	5	5	15	81	20	80	10	1	0	0	0	1	1	7	14	21	28	35	42	49	10	87	39	51	1	0	1	1	0	1	0	0	1	0	0	0	0	0	0
5	1	1	50	3	0	1	40	11	1	15	10	5	25	81	81	91	91	1	0	1	1	1	3	14	28	42	56	50	50	50	9	85	36	42	0	1	0	0	1	0	0	4	0	0	0	0	1	0	0
0	0	2	0	0	2	0	0	13	0	10	5	5	41	58	40	67	57	0	0	0	0	0	0	2	3	5	6	7	8	8	10	80	41	63	1	0	1	0	1	0	0	1	0	1	0	0	0	0	0
0	0	2	0	0	2	0	0	12	0	25	25	0	49	70	10	100	0	0	0	0	0	0	0	14	28	42	56	70	84	0	10	67	34	26	0	1	0	1	0	1	0	0	1	0	0	0	0	0	0
0	0	2	0	0	2	0	0	7	0	13	20	-7	14	60	30	50	20	0	0	0	0	0	0	0	0	0	0	0	0	0	10	81	39	54	1	0	1	1	0	1	0	0	1	0	0	0	0	0	0
3	1	0	75	1	0	1	58	5	0	14	14	0	49	91	4	90	10	1	0	0	1	1	2	14	28	42	56	70	84	98	10	82	48	51	1	0	1	1	0	1	0	0	1	0	0	0	0	0	0
0	0	2	0	0	2	0	0	4	0	13	13	0	46	50	62	49	59	0	0	1	0	1	1	0	0	0	0	0	0	0	10	91	21	56	1	0	1	2	0	0	1	2	0	0	1	0	0	0	0
0	0	2	0	2	0	1	30	5	0	20	20	0	60	60	10	80	20	0	0	0	1	1	1	7	14	21	28	35	42	49	7	81	40	58	1	0	1	2	0	0	1	1	0	1	0	0	0	0	0
2	1	0	75	3	0	1	16	10	1	6	6	0	12	85	40	90	75	1	0	0	0	1	1	14	28	42	56	70	84	98	10	90	38	59	0	1	0	2	0	0	1	0	1	0	0	0	0	0	0
0	0	2	0	0	2	0	0	7	0	12	12	0	14	81	9	81	11	0	0	0	1	1	1	0	0	0	0	0	0	0	10	81	26	56	1	0	1	1	0	1	0	0	1	0	0	0	0	0	0
0	0	2	0	2	0	1	2	7	0	12	12	0	51	71	80	61	86	0	0	0	1	1	1	1	1	1	1	1	1	1	9	65	39	26	0	1	0	1	0	1	0	0	1	0	0	0	0	0	0
0	0	2	0	0	2	0	0	13	1	10	10	0	35	79	15	79	17	0	0	0	0	0	0	0	0	0	0	0	0	0	9	50	35	33	0	1	0	2	0	0	1	0	1	0	0	0	0	0	0
0	0	2	0	0	2	0	0	5	1	20	25	-5	25	52	31	74	51	0	0	1	0	1	1	10	20	33	42	56	64	70	9	81	37	64	1	0	1	2	0	0	1	1	0	1	0	0	0	0	0
3	1	0	75	0	2	0	0	10	0	18	15	3	35	95	60	90	40	0	0	0	0	0	0	14	28	20	30	20	24	28	10	86	43	59	1	0	1	0	1	0	0	0	1	0	0	0	0	0	0
0	0	2	0	0	2	0	0	8	0	0	0	0	16	50	30	85	45	0	0	0	1	1	1	0	0	0	6	20	34	48	10	72	36	23	0	1	0	2	0	0	1	0	1	0	0	0	0	0	0
0	0	2	0	5	1	1	6	13	1	25	0	25	25	70	70	80	80	0	0	0	0	0	0	4	8	2	6	0	4	8	10	73	30	32	1	0	1	0	1	0	0	2	0	0	1	0	0	0	0
0	0	2	0	0	2	0	0	10	0	10	10	0	30					0	0	0	0	0	0	0	0	0	0	0	0	10	9	62	24	65	0	1	0	0	1	0	0	0	1	0	0	0	0	0	0
5	1	1	25	0	2	0	0	6	0	20	20	0	62	50	50	50	50	0	0	0	0	0	0	7	14	21	28	35	42	49	10	85	40	54	1	0	1	0	1	0	0	0	1	0	0	0	0	0	0
3	1	0	25	5	1	1	3	6	1	13	18	-5	13	70	19	81	24	0	0	1	0	1	1	4	8	14	16	20	25	30	10	76	28	38	0	1	0	2	0	0	1	0	1	0	0	0	0	0	0
2	1	0	75	2	0	1	25	12	1	12	15	-3	25	71	20	79	18	0	0	0	0	0	0	14	28	42	56	70	84	98	10	84	43	55	1	0	1	2	0	0	1	0	1	0	0	0	0	0	0
0	0	2	0	0	2	0	0	6	0	15	10	5	37	98	40	94	57	0	0	0	0	0	0	6	10	14	15	16	18	18	9	91	27	18	1	0	1	0	1	0	0	0	1	0	0	0	0	0	0
0	0	2	0	0	2	0	0	7	0	15	15	0	44	26	46	64	70	0	0	0	1	1	1	0	1	1	5	5	5	5	10	81	20	43	0	1	0	0	1	0	0	0	1	0	0	0	0	0	0
3	1	0	75	0	2	0	0	1	0	20	20	0	22	49	49	6	48	0	1	1	1	1	3	8	8	40	50	60	76	98	8	61	26	35	0	1	0	1	0	1	0	0	1	0	0	0	0	0	0
0	0	2	0	0	2	0	0	8	0	20	5	15	41					0	0	1	1	1	2	0	0	0	0	0	4	8	10	88	31	39	1	0	1	1	0	1	0	0	1	0	0	0	0	0	0
2	1	0	25	5	1	1	10	6	0	4	4	0	20	90	78	94	51	0	0	0	0	0	0	5	8	12	20	30	35	40	10	58	42	58	0	1	0	2	0	0	1	2	0	0	1	0	0	0	0
0	0	2	0	6	1	1	6	9	0	10	15	-5	43	71	90	75	85	0	0	1	0	1	1	4	4	6	10	12	13	15	8	71	33	39	0	1	0	2	0	0	1	0	1	0	0	0	0	0	0
0	0	2	0	0	2	0	0	13	0	15	15	0	66					0	0	1	1	1	2	10	15	20	30	40	45	50	9	69	39	48	0	1	0	2	0	0	1	2	0	0	1	0	0	0	0
0	0	2	0	0	2	0	0	7	0	20	20	0	39	71	18	82	8	0	0	0	1	1	1	0	0	0	0	0	0	0	9	76	25	44	1	0	1	2	0	0	1	0	1	0	0	0	0	0	0
0	0	2	0	0	2	0	0	5	0	15	15	0	25	51	51	53	52	0	0	1	0	1	1	0	0	0	0	0	0	0	10	68	23	34	0	1	0	0	1	0	0	0	1	0	0	0	0	0	0
0	0	2	0	0	2	0	0	6	0	10	10	0	12	51	50	69	66	0	0	1	1	1	2	5	10	15	20	25	40	45	9	78	42	39	1	0	1	1	0	1	0	2	0	0	1	0	0	0	0
0	0	2	0	0	2	0	0	5	0	18	13	5	28	20	35	60	70	0	0	0	0	0	0	0	0	0	0	0	0	0	10	75	23	30	0	1	0	2	0	0	1	0	1	0	0	0	0	0	0
3	1	0	50	5	1	1	20	7	0	10	8	2	32	88	50	51	27	0	0	0	0	0	0	7	14	30	40	50	30	50	9	81	29	65	1	0	1	0	1	0	0	2	0	0	1	0	0	0	0
1	1	0	50	0	2	0	0	1	0	10	10	0	12	80	10	80	10	0	0	0	0	0	0	0	0	0	0	0	0	0	10	72	36	68	0	1	0	2	0	0	1	1	0	1	0	0	0	0	0
1	1	0	75	1	0	1	50	6	0	20	20	0	62	93	8	87	19	0	0	0	0	0	0	14	28	42	50	50	50	50	10	75	27	56	0	1	0	0	1	0	0	2	0	0	1	0	0	0	0
7	1	0	75	3	0	1	50	10	1	12	12	0	0					1	0	0	1	1	2	14	28	42	56	70	84	98	10	67	40	65	0	1	0	1	0	1	0	0	1	0	0	0	0	0	0
0	0	2	0	0	2	0	0	20	0	25	25	0	65	50	50	54	55	0	0	1	0	1	1	0	0	0	0	0	0	0	7	75	38	35	1	0	1	0	1	0	0	0	1	0	0	0	0	0	0
5	1	1	75	3	0	1	56	11	0	13	13	0	48	60	61	61	39	1	0	0	1	1	2	14	28	42	56	70	84	98	9	79	38	51	1	0	1	2	0	0	1	0	1	0	0	0	0	0	0
3	1	0	25	4	1	1	10	9	0	20	22	-2	18	90	73	79	65	0	0	0	1	1	1	5	10	15	20	25	30	36	10	80	33	37	0	1	0	0	1	0	0	0	1	0	0	0	0	0	0
0	0	2	0	0	2	0	0	1	0	25	25	0	52	51	60	51	61	0	0	0	0	0	0	0	0	0	0	0	0	0	9	75	24	67	1	0	1	0	1	0	0	0	1	0	0	0	0	0	0
2	1	0	75	3	0	1	25	15	1	13	13	0	25	71	65	76	67	0	0	0	1	1	1	14	28	42	56	70	84	98	9	78	38	30	0	1	0	1	0	1	0	0	1	0	0	0	0	0	0
0	0	2	0	0	2	0	0	10	1	10	10	0	10	15	10	40	36	0	0	1	0	1	1	0	5	10	15	25	30	40	8	80	27	20	0	1	0	0	1	0	0	0	1	0	0	0	0	0	0
5	1	1	75	2	0	1	64	8	0	20	20	0	61	90	90	75	75	1	0	0	1	1	2	14	28	42	56	70	84	98	10	76	37	49	1	0	1	2	0	0	1	0	1	0	0	0	0	0	0
0	0	2	0	0	2	0	0	5	1	12	1	11	13	9	10	10	10	0	0	0	0	0	0	0	0	0	0	0	0	0	10	84	45	56	0	1	0	1	0	1	0	0	1	0	0	0	0	0	0
3	1	0	15	4	1	1	10	14	0	15	20	-5	73	90	70	76	50	0	0	0	0	0	0	10	10	10	10	10	10	10	10	78	37	64	0	1	0	1	0	1	0	0	1	0	0	0	0	0	0
3	1	0	5	0	2	0	0	4	0	5	5	0	18	54	30	10	10	0	0	1	0	1	1	4	8	2	4	9	2	9	8	78	24	58	1	0	1	1	0	1	0	0	1	0	0	0	0	0	0
0	0	2	0	1	0	1	50	5	0	15	18	-3	60	77	25	76	6	0	0	0	1	1	1	7	14	21	28	35	42	48	10	76	37	58	0	1	0	1	0	1	0	0	1	0	0	0	0	0	0
0	0	2	0	4	1	1	20	5	0	15	10	5	60	44	34	53	35	0	0	0	0	0	0	4	8	12	16	10	14	18	8	85	20	34	1	0	1	0	1	0	0	0	1	0	0	0	0	0	0
0	0	2	0	0	2	0	0	4	0	3	7	-4	18	28	13	41	17	0	0	1	0	1	1	0	0	0	0	0	0	8	6	83	36	61	1	0	1	0	1	0	0	1	0	1	0	0	0	0	0
0	0	2	0	0	2	0	0	8	0	10	10	0	41	12	12	41	41	0	0	0	1	1	1	0	0	0	0	0	0	0	10	71	30	53	0	1	0	0	1	0	0	0	1	0	0	0	0	0	0
0	0	2	0	0	2	0	0	7	0	10	15	-5	24	63	46	72	59	0	0	0	1	1	1	0	0	0	0	0	0	0	10	64	35	43	0	1	0	0	1	0	0	0	1	0	0	0	0	0	0
3	1	0	25	0	2	0	0	5	0	10	10	0	45	90	75	90	75	0	0	0	0	0	0	5	10	14	19	23	28	33	10	70	36	59	0	1	0	0	1	0	0	0	1	0	0	0	0	0	0
0	0	2	0	4	1	1	5	11	0	13	15	-2	62	20	20	40	60	0	0	0	0	0	0	1	2	3	4	5	6	7	9	68	31	31	0	1	0	1	0	1	0	2	0	0	1	0	0	0	0
0	0	2	0	0	2	0	0	10	0	18	18	0	56	91	7	80	11	0	0	1	0	1	1	0	0	0	0	0	0	0	10	73	25	56	0	1	0	1	0	1	0	0	1	0	0	0	0	0	0
2	1	0	50	4	1	1	20	1	0	15	15	0	42	90	50	100	75	0	0	0	0	0	0	5	10	15	20	25	30	35	8	70	32	39	0	1	0	0	1	0	0	0	1	0	0	0	0	0	0
1	1	0	5	3	0	1	5	11	0	24	20	4	47	70	62	61	81	0	0	0	0	0	0	4	4	4	4	4	4	4	10	48	34	65	0	1	0	0	1	0	0	1	0	1	0	0	0	0	0
0	0	2	0	0	2	0	0	7	1	10	10	0	10	91	21	94	28	0	0	0	0	0	0	14	28	42	56	70	84	98	10	64	30	57	1	0	1	0	1	0	0	0	1	0	0	0	0	0	0
0	0	2	0	0	2	0	0	5	0	10	10	0	45	90	9	90	7	0	0	0	1	1	1	0	0	0	0	0	0	0	10	77	27	64	0	1	0	2	0	0	1	0	1	0	0	0	0	0	0
0	0	2	0	0	2	0	0	5	0	25	25	0	10	98	56	85	63	0	0	1	1	1	2	0	0	0	0	0	0	0	8	78	35	60	0	1	0	0	1	0	0	1	0	1	0	0	0	0	0
3	1	0	50	0	2	0	0	12	1	20	10	10	0	91	10	89	10	0	0	0	1	1	1	14	28	30	40	50	50	50	10	81	25	31	0	1	0	2	0	0	1	0	1	0	0	0	0	0	0
0	0	2	0	2	0	1	4	6	0	23	22	1	59	49	43	76	79	0	0	0	0	0	0	1	2	3	4	4	5	6	10	67	35	37	0	1	0	0	1	0	0	0	1	0	0	0	0	0	0
0	0	2	0	0	2	0	0	12	1	13	13	0	50	19	0	40	30	0	0	0	1	1	1	0	0	0	0	0	0	0	10	78	19	35	0	1	0	2	0	0	1	0	1	0	0	0	0	0	0
3	1	0	75	3	0	1	50	9	1	25	15	10	50	85	30	100	20	0	0	0	0	0	0	14	28	42	56	70	84	98	10	87	29	57	1	0	1	0	1	0	0	1	0	1	0	0	0	0	0
1	1	0	75	5	1	1	41	8	0	24	25	-1	41	71	52	71	39	0	0	0	1	1	1	14	28	42	56	70	84	98	9	88	38	55	1	0	1	2	0	0	1	0	1	0	0	0	0	0	0
2	1	0	50	1	0	1	15	7	0	15	10	5	24	71	62	71	71	0	0	0	1	1	1	7	14	21	28	35	42	49	10	73	25	48	1	0	1	0	1	0	0	0	1	0	0	0	0	0	0
0	0	2	0	0	2	0	0	10	1	15	10	5	25					0	0	1	1	1	2	0	0	0	0	0	0	10	9	81	35	50	1	0	1	2	0	0	1	0	1	0	0	0	0	0	0
0	0	2	0	0	2	0	0	9	1	15	14	1	40	62	9	81	52	0	0	1	0	1	1	0	0	0	0	0	0	0	10	67	39	67	0	1	0	0	1	0	0	0	1	0	0	0	0	0	0
0	0	2	0	0	2	0	0	1	0	1	1	0	4	24	27	26	28	0	0	1	1	1	2	0	0	0	0	0	0	0	8	63	29	58	0	1	0	0	1	0	0	0	1	0	0	0	0	0	0
0	0	2	0	0	2	0	0	1	0	12	12	0	39	28	40	55	53	0	0	0	1	1	1	7	7	7	7	7	7	7	10	61	29	20	0	1	0	0	1	0	0	0	1	0	0	0	0	0	0
2	1	0	75	5	1	1	15	0	0	20	14	6	0	67	30	93	65	1	0	0	1	1	2	14	28	42	56	70	84	98	9	69	36	18	1	0	1	1	0	1	0	0	1	0	0	0	0	0	0
0	0	2	0	0	2	0	0	0	0	10	0	10	10	70	10	60	60	0	0	0	1	1	1	0	0	0	0	0	0	0	10	77	29	65	1	0	1	2	0	0	1	0	1	0	0	0	0	0	0
0	0	2	0	0	2	0	0	7	0	10	5	5	49	50	51	51	51	0	0	0	0	0	0	0	0	0	0	0	0	0	10	69	34	47	0	1	0	1	0	1	0	0	1	0	0	0	0	0	0
0	0	2	0	0	2	0	0	7	1	20	10	10	50	22	26	29	35	0	0	1	0	1	1	0	0	0	0	0	0	0	6	68	29	66	1	0	1	2	0	0	1	0	1	0	0	0	0	0	0
2	1	0	55	2	0	1	40	7	0	10	14	-4	38	88	48	83	44	1	0	1	0	1	2	7	14	21	28	35	42	48	9	83	33	27	0	1	0	1	0	1	0	0	1	0	0	0	0	0	0
6	1	1	20	6	1	1	14	13	0	15	25	-10	76	52	81	37	57	0	0	1	1	1	2	7	15	10	20	20	34	20	6	66	37	19	1	0	1	0	1	0	0	1	0	1	0	0	0	0	0
0	0	2	0	0	2	0	0	5	0	12	12	0	34	80	60	90	70	0	0	1	1	1	2	7	14	20	25	35	40	45	10	91	40	51	0	1	0	1	0	1	0	0	1	0	0	0	0	0	0
0	0	2	0	0	2	0	0	12	0	12	12	0	48	92	96	90	78	0	0	0	0	0	0	0	0	0	0	0	0	1	9	77	40	47	0	1	0	2	0	0	1	0	1	0	0	0	0	0	0
3	1	0	75	2	0	1	39	14	1	12	12	0	37	100	34	75	32	1	0	0	0	1	1	14	28	42	56	70	84	98	10	60	36	18	0	1	0	1	0	1	0	0	1	0	0	0	0	0	0
1	1	0	75	0	2	0	0	8	0	15	14	1	45	92	30	91	9	0	0	0	1	1	1	0	0	0	0	0	0	0	10	82	29	66	0	1	0	0	1	0	0	2	0	0	1	0	0	0	0
6	1	1	30	5	1	1	17	11	1	12	13	-1	25	35	41	51	51	0	0	0	0	0	0	7	14	20	28	35	42	50	10	69	32	62	0	1	0	1	0	1	0	2	0	0	1	0	0	0	0
0	0	2	0	1	0	1	32	5	0	10	10	0	35	20	10	40	0	0	0	0	1	1	1	10	20	30	40	60	70	80	10	66	34	61	0	1	0	1	0	1	0	0	1	0	0	0	0	0	0
0	0	2	0	3	0	1	5	7	0	1	5	-4	20					0	0	1	1	1	2	14	28	42	56	70	84	98	9	76	34	28	1	0	1	2	0	0	1	3	0	0	0	1	0	0	0
1	1	0	75	0	2	0	0	12	1	12	12	0	25	100	0	100	1	0	0	1	0	1	1	0	0	0	0	0	0	0	10	69	32	60	1	0	1	0	1	0	0	0	1	0	0	0	0	0	0
0	0	2	0	0	2	0	0	10	0	20	15	5	45					0	0	0	0	0	0	0	0	0	0	0	0	0	10	89	42	61	1	0	1	0	1	0	0	0	1	0	0	0	0	0	0
0	0	2	0	0	2	0	0	4	0	24	24	0	58	62	33	76	20	0	0	0	0	0	0	0	0	0	0	0	0	0	10	64	28	54	1	0	1	1	0	1	0	0	1	0	0	0	0	0	0
1	1	0	75	0	2	0	0	5	0	20	15	5	45	64	48	73	52	0	0	0	1	1	1	0	0	0	0	0	0	0	9	81	25	53	1	0	1	1	0	1	0	0	1	0	0	0	0	0	0
0	0	2	0	0	2	0	0	10	0	15	20	-5	20	10	13	21	22	0	0	0	1	1	1	0	0	0	0	0	0	0	10	71	28	54	1	0	1	0	1	0	0	0	1	0	0	0	0	0	0
1	1	0	75	0	2	0	0	12	1	20	20	0	20	100	10	100	10	0	0	0	0	0	0	0	0	0	0	0	0	0	9	80	26	43	0	1	0	2	0	0	1	0	1	0	0	0	0	0	0
0	0	2	0	0	2	0	0	25	1	25	25	0	25	15	0	25	0	0	0	1	1	1	2	0	0	0	0	0	0	0	10	60	19	35	0	1	0	1	0	1	0	0	1	0	0	0	0	0	0
0	0	2	0	0	2	0	0	1	0	15	10	5	37	45	46	47	47	0	0	1	0	1	1	0	0	0	0	0	0	0	10	72	32	56	0	1	0	0	1	0	0	0	1	0	0	0	0	0	0
0	0	2	0	0	2	0	0	5	0	20	25	-5	10	20	5	20	20	0	0	0	0	0	0	0	0	0	0	0	0	0	5	74	34	60	1	0	1	0	1	0	0	0	1	0	0	0	0	0	0
3	1	0	75	0	2	0	0	4	1	10	10	0	20	90	1	50	50	0	0	0	1	1	1	0	0	0	0	0	0	0	10	77	44	67	1	0	1	2	0	0	1	1	0	1	0	0	0	0	0
2	1	0	25	5	1	1	26	13	0	12	20	-8	76	91	51	50	50	0	0	0	0	0	0	4	8	12	16	20	24	32	10	66	36	64	0	1	0	1	0	1	0	0	1	0	0	0	0	0	0
0	0	2	0	0	2	0	0	11	0	25	25	0	72	72	63	61	62	0	0	0	0	0	0	0	0	0	0	0	0	0	8	81	35	53	1	0	1	2	0	0	1	1	0	1	0	0	0	0	0
2	1	0	75	4	1	1	28	12	1	10	10	0	20	90	9	90	3	1	0	1	1	1	3	14	28	42	56	70	84	98	9	78	35	72	0	1	0	1	0	1	0	0	1	0	0	0	0	0	0
0	0	2	0	1	0	1	38	13	0	10	15	-5	76	70	40	70	50	0	0	1	0	1	1	7	14	21	28	35	42	49	10	80	25	25	0	1	0	0	1	0	0	0	1	0	0	0	0	0	0
3	1	0	75	3	0	1	98	11	1	24	25	-1	0	100	8	100	8	1	0	1	1	1	3	14	28	42	56	70	84	98	9	82	25	60	1	0	1	1	0	1	0	1	0	1	0	0	0	0	0
0	0	2	0	0	2	0	0	5	0	12	5	7	27	79	57	78	40	0	0	1	0	1	1	0	0	2	6	10	20	20	10	84	30	31	0	1	0	1	0	1	0	6	0	0	0	0	0	0	1
3	1	0	75	3	0	1	42	7	0	12	12	0	38	78	66	80	40	1	0	0	0	1	1	14	28	42	56	70	84	98	10	73	28	25	0	1	0	0	1	0	0	0	1	0	0	0	0	0	0
1	1	0	25	3	0	1	30	10	1	12	12	0	37	72	10	76	25	0	0	0	0	0	0	14	20	30	40	55	65	75	10	78	39	44	0	1	0	2	0	0	1	0	1	0	0	0	0	0	0
0	0	2	0	0	2	0	0	11	0	10	5	5	37	80	1	77	15	0	0	1	1	1	2	1	1	1	1	1	1	1	10	50	29	52	0	1	0	1	0	1	0	2	0	0	1	0	0	0	0
3	1	0	35	0	2	0	0	4	0	25	15	10	33	79	50	77	44	0	0	0	1	1	1	7	15	20	28	40	38	46	9	62	26	30	0	1	0	2	0	0	1	1	0	1	0	0	0	0	0
0	0	2	0	0	2	0	0	11	0	20	5	15	22	81	20	60	19	0	0	0	0	0	0	14	14	14	14	14	14	14	10	77	35	46	0	1	0	1	0	1	0	0	1	0	0	0	0	0	0
0	0	2	0	0	2	0	0	6	0	14	10	4	22	70	40	85	65	0	0	1	1	1	2	1	2	4	5	7	8	9	10	67	15	33	0	1	0	1	0	1	0	0	1	0	0	0	0	0	0
3	1	0	50	0	2	0	0	3	0	15	5	10	26	40	61	11	71	0	0	1	1	1	2	5	15	30	35	45	50	75	9	85	41	70	0	1	0	0	1	0	0	1	0	1	0	0	0	0	0
3	1	0	75	3	0	1	21	5	0	15	15	0	25	80	5	70	30	0	0	0	0	0	0	14	28	42	56	70	84	98	10	68	37	59	0	1	0	2	0	0	1	0	1	0	0	0	0	0	0
3	1	0	5	4	1	1	5	8	0	12	10	2	38	91	61	69	69	0	0	0	0	0	0	4	8	2	6	10	4	8	10	78	33	60	1	0	1	2	0	0	1	0	1	0	0	0	0	0	0
0	0	2	0	0	2	0	0	13	0	10	15	-5	76	89	27	76	12	0	0	1	0	1	1	0	0	0	0	0	0	0	9	72	45	30	0	1	0	0	1	0	0	0	1	0	0	0	0	0	0
0	0	2	0	0	2	0	0	9	0	15	10	5	18	51	51	80	50	0	0	1	1	1	2	0	0	0	0	0	0	0	6	67	32	52	1	0	1	0	1	0	0	0	1	0	0	0	0	0	0
0	0	2	0	0	2	0	0	7	0	10	8	2	32	81	16	100	0	0	0	0	0	0	0	0	0	0	0	0	0	0	10	87	39	42	0	1	0	2	0	0	1	0	1	0	0	0	0	0	0
3	1	0	50	0	2	0	0	6	0	15	5	10	52	92	32	62	71	0	0	0	1	1	1	10	20	35	45	60	70	80	9	75	35	61	0	1	0	1	0	1	0	0	1	0	0	0	0	0	0
7	1	0	25	4	1	1	5	4	0	12	12	0	20					0	0	1	1	1	2	5	7	10	10	20	25	25	10	83	36	60	1	0	1	0	1	0	0	1	0	1	0	0	0	0	0
3	1	0	75	2	0	1	10	5	0	25	25	0	10	100	0	75	0	0	0	0	1	1	1	14	28	42	56	70	84	98	10	94	46	40	0	1	0	1	0	1	0	0	1	0	0	0	0	0	0
3	1	0	75	2	0	1	25	13	0	12	25	-13	51	90	4	85	10	0	0	1	0	1	1	14	28	42	56	70	84	98	10	76	26	73	0	1	0	0	1	0	0	0	1	0	0	0	0	0	0
0	0	2	0	0	2	0	0	12	0	1	2	-1	27	0	0	0	0	0	0	1	1	1	2	1	1	1	1	1	1	1	9	52	22	41	0	1	0	0	1	0	0	0	1	0	0	0	0	0	0
3	1	0	75	1	0	1	50	15	0	12	12	0	67	20	20	60	60	0	0	1	0	1	1	14	28	42	56	70	84	98	9	51	35	32	0	1	0	2	0	0	1	0	1	0	0	0	0	0	0
3	1	0	75	2	0	1	58	7	0	10	15	-5	39	91	23	52	83	1	0	0	0	1	1	14	28	42	56	70	84	98	10	87	30	59	1	0	1	0	1	0	0	1	0	1	0	0	0	0	0
0	0	2	0	2	0	1	25	10	0	10	10	0	55	53	70	54	72	0	0	0	0	0	0	6	12	18	22	25	30	35	10	68	37	56	0	1	0	1	0	1	0	1	0	1	0	0	0	0	0
0	0	2	0	0	2	0	0	11	0	10	10	0	57	50	36	50	30	0	0	1	1	1	2	0	0	0	0	0	0	0	9	71	39	61	1	0	1	2	0	0	1	1	0	1	0	0	0	0	0
0	0	2	0	0	2	0	0	5	0	25	25	0	35	30	5	30	5	0	0	0	1	1	1	14	14	14	20	30	40	40	9	74	31	59	0	1	0	0	1	0	0	0	1	0	0	0	0	0	0
5	1	1	50	0	2	0	0	3	0	20	20	0	46	93	61	85	55	0	0	0	1	1	1	7	14	21	25	30	35	45	10	81	38	60	1	0	1	2	0	0	1	2	0	0	1	0	0	0	0
7	1	0	75	0	2	0	0	8	0	13	20	-7	16					0	0	0	0	0	0	0	0	0	0	0	0	0	10	80	38	41	0	1	0	1	0	1	0	0	1	0	0	0	0	0	0
3	1	0	25	4	1	1	15	5	0	18	15	3	50	83	84	87	88	0	0	0	0	0	0	6	12	18	25	30	38	40	8	73	32	47	0	1	0	1	0	1	0	0	1	0	0	0	0	0	0
2	1	0	75	2	0	1	58	6	0	18	8	10	38	80	50	75	25	1	0	0	0	1	1	14	28	42	56	70	84	98	9	90	33	65	1	0	1	1	0	1	0	1	0	1	0	0	0	0	0
3	1	0	20	0	2	0	0	7	0	20	18	2	14	90	20	89	70	0	0	1	0	1	1	0	0	0	0	0	0	0	9	49	42	50	1	0	1	2	0	0	1	0	1	0	0	0	0	0	0
2	1	0	75	5	1	1	23	24	1	0	0	0	25	80	80	81	80	0	0	0	0	0	0	14	28	42	56	70	84	98	10	85	24	30	0	1	0	0	1	0	0	0	1	0	0	0	0	0	0
1	1	0	50	1	0	1	10	12	1	20	18	2	20	96	5	80	15	0	0	0	0	0	0	4	8	12	16	20	14	18	10	62	41	27	0	1	0	0	1	0	0	0	1	0	0	0	0	0	0
2	1	0	75	6	1	1	15	14	1	13	17	-4	25	100	100	100	100	0	0	1	0	1	1	14	28	42	56	70	84	98	9	65	27	20	0	1	0	1	0	1	0	3	0	0	0	1	0	0	0
0	0	2	0	0	2	0	0	12	0	12	12	0	61	10	76	33	67	0	0	0	0	0	0	0	0	0	0	0	0	0	10	66	41	61	0	1	0	1	0	1	0	0	1	0	0	0	0	0	0
0	0	2	0	3	0	1	25	8	0	12	10	2	26	75	23	78	15	0	0	0	0	0	0	4	8	7	11	20	14	18	10	77	21	51	0	1	0	2	0	0	1	0	1	0	0	0	0	0	0
2	1	0	25	5	1	1	10	8	0	25	25	0	41	100	100	90	85	0	0	0	0	0	0	4	4	4	6	8	8	8	9	95	24	55	1	0	1	1	0	1	0	0	1	0	0	0	0	0	0
3	1	0	75	3	0	1	21	13	1	10	10	0	10	80	100	80	90	1	0	0	1	1	2	14	28	42	56	70	84	98	10	82	37	36	0	1	0	1	0	1	0	0	1	0	0	0	0	0	0
3	1	0	25	5	1	1	11	10	1	10	5	5	15	85	60	67	46	0	0	0	0	0	0	10	13	20	25	30	34	38	10	85	28	45	1	0	1	2	0	0	1	1	0	1	0	0	0	0	0
3	1	0	25	0	2	0	0	9	0	14	18	-4	32	85	31	80	20	0	0	0	1	1	1	4	8	10	16	20	24	30	10	56	26	27	0	1	0	1	0	1	0	0	1	0	0	0	0	0	0
1	1	0	25	3	0	1	12	5	1	20	10	10	35	100	10	50	61	0	0	1	0	1	1	5	10	14	19	23	28	33	10	52	34	59	0	1	0	2	0	0	1	0	1	0	0	0	0	0	0
2	1	0	5	0	2	0	0	12	1	17	17	0	17	100	10	90	25	0	0	0	0	0	0	0	0	0	0	0	0	0	10	80	20	22	0	1	0	1	0	1	0	0	1	0	0	0	0	0	0
0	0	2	0	0	2	0	0	10	0	25	25	0	20	3	3	10	10	0	0	0	1	1	1	0	0	0	0	0	0	0	10	91	42	58	1	0	1	1	0	1	0	0	1	0	0	0	0	0	0
0	0	2	0	0	2	0	0	8	0	15	15	0	31	98	100	81	80	0	0	1	0	1	1	0	0	0	0	0	0	0	9	57	31	59	1	0	1	1	0	1	0	0	1	0	0	0	0	0	0
0	0	2	0	0	2	0	0	8	0	25	25	0	66	90	10	100	9	0	0	0	0	0	0	7	14	21	28	35	42	49	10	87	26	56	1	0	1	0	1	0	0	0	1	0	0	0	0	0	0
0	0	2	0	0	2	0	0	21	1	25	25	0	50	73	7	91	51	0	0	0	0	0	0	0	0	0	0	0	0	0	9	76	31	62	1	0	1	1	0	1	0	1	0	1	0	0	0	0	0
0	0	2	0	6	1	1	23	16	1	17	17	0	17	96	96	95	95	1	0	0	0	1	1	4	8	12	16	30	34	38	10	54	46	42	0	1	0	1	0	1	0	1	0	1	0	0	0	0	0
0	0	2	0	0	2	0	0	8	0	15	20	-5	51	96	52	91	58	0	0	1	0	1	1	0	0	0	0	0	0	0	9	77	41	54	0	1	0	2	0	0	1	0	1	0	0	0	0	0	0
0	0	2	0	0	2	0	0	11	0	13	13	0	48	41	76	69	49	0	0	1	0	1	1	0	0	0	0	0	0	0	10	61	30	46	0	1	0	2	0	0	1	0	1	0	0	0	0	0	0
0	0	2	0	0	2	0	0	8	1	10	15	-5	10					0	0	0	1	1	1	0	0	0	0	0	0	0	9	56	30	48	0	1	0	1	0	1	0	0	1	0	0	0	0	0	0
0	0	2	0	0	2	0	0	6	0	8	8	0	20	20	20	30	30	0	0	0	0	0	0	0	0	0	0	0	0	0	10	75	42	69	0	1	0	0	1	0	0	0	1	0	0	0	0	0	0
0	0	2	0	0	2	0	0	6	0	10	10	0	22	40	6	60	10	0	0	0	0	0	0	0	0	0	0	0	0	0	10	56	35	59	0	1	0	0	1	0	0	0	1	0	0	0	0	0	0
0	0	2	0	0	2	0	0	12	1	17	15	2	25	81	31	77	16	0	0	0	1	1	1	0	0	0	0	0	0	0	10	65	24	39	0	1	0	1	0	1	0	0	1	0	0	0	0	0	0
0	0	2	0	0	2	0	0	9	0	10	10	0	28					0	0	0	1	1	1	0	0	0	0	0	0	0	10	77	43	51	0	1	0	0	1	0	0	0	1	0	0	0	0	0	0
2	1	0	30	2	0	1	50	9	0	15	15	0	58	78	78	76	24	0	0	1	0	1	1	14	20	30	40	50	60	70	9	80	32	61	1	0	1	0	1	0	0	0	1	0	0	0	0	0	0
0	0	2	0	0	2	0	0	6	0	8	5	3	25	42	50	39	59	0	0	1	1	1	2	5	13	21	25	30	40	49	10	80	30	35	0	1	0	0	1	0	0	0	1	0	0	0	0	0	0
0	0	2	0	0	2	0	0	13	0	25	20	5	76	30	16	72	65	0	0	1	0	1	1	3	7	10	15	17	21	24	9	72	30	49	0	1	0	2	0	0	1	0	1	0	0	0	0	0	0
3	1	0	25	0	2	0	0	7	0	12	12	0	14	75	0	95	5	0	0	0	1	1	1	4	8	12	16	20	24	27	10	71	44	66	0	1	0	1	0	1	0	0	1	0	0	0	0	0	0
7	1	0	75	3	0	1	25	0	0	20	20	0	25					0	0	0	0	0	0	14	28	42	56	70	84	98	10	79	36	28	0	1	0	0	1	0	0	0	1	0	0	0	0	0	0
0	0	2	0	0	2	0	0	6	1	10	20	-10	30	67	24	89	14	0	0	0	0	0	0	0	0	0	0	0	0	0	10	64	34	74	0	1	0	1	0	1	0	1	0	1	0	0	0	0	0
0	0	2	0	5	1	1	7	13	0	10	8	2	44	51	51	61	61	0	0	0	1	1	1	1	2	3	4	5	6	7	10	65	31	18	0	1	0	0	1	0	0	1	0	1	0	0	0	0	0
0	0	2	0	0	2	0	0	2	0	10	15	-5	29	52	53	61	62	0	0	1	1	1	2	13	26	40	53	67	81	95	9	72	35	64	0	1	0	0	1	0	0	0	1	0	0	0	0	0	0
0	0	2	0	1	0	1	14	8	0	13	6	7	47	0	0	10	10	0	0	0	0	0	0	2	5	10	12	12	15	15	10	90	41	58	1	0	1	2	0	0	1	1	0	1	0	0	0	0	0
7	1	0	75	1	0	1	50	13	1	14	14	0	39					1	0	0	0	1	1	14	28	42	56	70	84	98	10	75	25	33	0	1	0	1	0	1	0	0	1	0	0	0	0	0	0
0	0	2	0	0	2	0	0	9	0	20	20	0	43	51	29	35	35	0	0	0	1	1	1	0	0	0	0	0	0	0	10	64	32	25	0	1	0	0	1	0	0	0	1	0	0	0	0	0	0
0	0	2	0	0	2	0	0	7	0	13	13	0	27	70	10	80	10	0	0	0	0	0	0	0	0	0	0	0	0	0	10	56	31	40	0	1	0	1	0	1	0	0	1	0	0	0	0	0	0
3	1	0	75	0	2	0	0	4	1	10	25	-15	0	89	71	80	69	0	0	1	0	1	1	14	28	42	56	70	84	98	8	97	39	57	1	0	1	0	1	0	0	1	0	1	0	0	0	0	0
7	1	0	50	0	2	0	0	10	1	12	12	0	37					0	0	1	1	1	2	0	0	0	0	0	0	0	10	27	44	37	0	1	0	1	0	1	0	0	1	0	0	0	0	0	0
0	0	2	0	0	2	0	0	10	0	15	15	0	60	80	5	65	5	0	0	0	0	0	0	0	0	0	0	0	0	0	10	72	26	58	0	1	0	0	1	0	0	1	0	1	0	0	0	0	0
2	1	0	75	2	0	1	30	5	0	12	10	2	32	70	10	100	30	0	1	0	1	1	2	14	28	42	50	50	50	50	10	80	48	71	0	1	0	2	0	0	1	0	1	0	0	0	0	0	0
3	1	0	50	5	1	1	50	5	0	10	5	5	25	81	50	72	50	1	0	1	0	1	2	7	14	21	28	35	42	49	10	93	33	68	0	1	0	0	1	0	0	0	1	0	0	0	0	0	0
0	0	2	0	0	2	0	0	1	0	12	12	0	26	75	60	55	45	0	0	1	0	1	1	5	7	10	13	15	18	20	10	76	46	54	0	1	0	1	0	1	0	2	0	0	1	0	0	0	0
5	1	1	5	0	2	0	0	18	1	25	25	0	25	50	50	50	50	0	0	0	0	0	0	0	3	3	4	4	4	5	10	76	22	58	1	0	1	0	1	0	0	1	0	1	0	0	0	0	0
0	0	2	0	0	2	0	0	6	0	25	25	0	37	20	13	24	16	0	0	0	0	0	0	0	0	2	4	7	6	10	10	72	38	29	2	0	0	1	0	1	0	0	1	0	0	0	0	0	0
0	0	2	0	0	2	0	0	3	0	10	10	0	26	90	20	85	25	0	0	1	1	1	2	1	2	2	6	10	10	18	9	90	35	61	1	0	1	1	0	1	0	2	0	0	1	0	0	0	0
1	1	0	5	0	2	0	0	6	0	20	10	10	22	71	51	80	53	0	0	0	0	0	0	0	0	0	0	0	0	8	10	90	23	44	1	0	1	2	0	0	1	3	0	0	0	1	0	0	0
0	0	2	0	0	2	0	0	13	0	15	20	-5	71					0	0	0	1	1	1	0	0	0	0	0	0	0	10	73	39	20	0	1	0	0	1	0	0	0	1	0	0	0	0	0	0
0	0	2	0	0	2	0	0	13	1	15	20	-5	25	38	28	48	44	0	0	0	0	0	0	0	0	0	0	0	0	0	10	80	27	49	0	1	0	1	0	1	0	0	1	0	0	0	0	0	0
0	0	2	0	0	2	0	0	10	0	15	10	5	45	80	2	100	4	0	0	1	0	1	1	0	0	0	0	0	0	20	10	62	43	47	0	1	0	1	0	1	0	0	1	0	0	0	0	0	0
0	0	2	0	0	2	0	0	6	0	22	23	-1	62	30	4	25	3	0	0	0	0	0	0	0	0	0	0	0	0	0	10	80	40	57	0	1	0	1	0	1	0	0	1	0	0	0	0	0	0
0	0	2	0	0	2	0	0	8	0	23	23	0	39	90	20	85	25	0	0	1	0	1	1	10	15	25	30	40	50	60	7	68	38	57	0	1	0	0	1	0	0	2	0	0	1	0	0	0	0
0	0	2	0	0	2	0	0	10	1	10	5	5	5					0	0	0	0	0	0	0	0	0	0	0	0	0	9	55	20	27	0	1	0	0	1	0	0	0	1	0	0	0	0	0	0
0	0	2	0	0	2	0	0	10	0	8	10	-2	28	81	60	77	66	0	0	0	0	0	0	4	8	12	16	20	24	28	10	70	43	67	0	1	0	0	1	0	0	1	0	1	0	0	0	0	0
0	0	2	0	0	2	0	0	8	0	20	25	-5	41	83	31	84	30	0	0	0	0	0	0	0	0	0	0	0	0	0	8	54	34	41	0	1	0	0	1	0	0	0	1	0	0	0	0	0	0
2	1	0	50	3	0	1	45	7	0	15	10	5	39	70	60	70	60	1	0	0	0	1	1	14	28	42	56	70	84	98	8	85	44	60	1	0	1	0	1	0	0	1	0	1	0	0	0	0	0
0	0	2	0	0	2	0	0	15	0	15	15	0	60	30	25	13	17	0	0	0	1	1	1	0	0	0	0	0	0	0	9	74	36	65	0	1	0	0	1	0	0	0	1	0	0	0	0	0	0
3	1	0	75	6	1	1	51	12	0	15	18	-3	64	91	69	62	45	0	0	1	0	1	1	14	20	35	45	50	66	77	6	73	37	60	1	0	1	1	0	1	0	0	1	0	0	0	0	0	0
0	0	2	0	0	2	0	0	1	0	12	12	0	26	79	47	52	53	0	0	1	1	1	2	0	0	0	0	0	0	0	10	77	38	67	1	0	1	1	0	1	0	0	1	0	0	0	0	0	0
3	1	0	50	0	2	0	0	10	1	15	15	0	0	30	40	20	20	0	0	0	1	1	1	7	14	21	28	35	42	49	9	84	46	65	1	0	1	0	1	0	0	0	1	0	0	0	0	0	0
0	0	2	0	1	0	1	25	9	0	14	10	4	42	32	36	40	31	0	0	0	1	1	1	10	20	21	28	35	42	48	9	85	31	43	0	1	0	1	0	1	0	0	1	0	0	0	0	0	0
0	0	2	0	0	2	0	0	8	0	17	21	-4	37	36	42	45	31	0	0	1	0	1	1	0	0	0	0	0	0	0	10	84	22	33	0	1	0	0	1	0	0	0	1	0	0	0	0	0	0
5	1	1	75	5	1	1	50	6	1	23	20	3	50	100	100	73	73	0	0	0	1	1	1	14	28	42	56	70	84	98	6	89	31	43	1	0	1	2	0	0	1	6	0	0	0	0	0	0	1
2	1	0	75	0	2	0	0	9	0	20	10	10	63	91	51	71	71	0	0	0	0	0	0	0	0	0	0	0	0	0	9	91	35	52	1	0	1	1	0	1	0	0	1	0	0	0	0	0	0
2	1	0	50	0	2	0	0	10	0	10	12	-2	55	70	40	75	25	0	0	0	1	1	1	0	0	0	0	0	0	0	10	77	44	45	1	0	1	2	0	0	1	0	1	0	0	0	0	0	0
0	0	2	0	0	2	0	0	10	1	8	8	0	16	60	56	80	43	0	0	1	1	1	2	0	0	0	0	0	0	0	10	71	34	61	0	1	0	1	0	1	0	0	1	0	0	0	0	0	0
0	0	2	0	0	2	0	0	1	0	15	14	1	27					0	0	1	1	1	2	14	28	42	56	70	84	98	3	75	39	29	0	1	0	2	0	0	1	6	0	0	0	0	0	0	1
3	1	0	75	3	0	1	33	5	0	24	20	4	30	85	50	75	40	1	0	0	1	1	2	14	28	42	56	70	84	98	10	73	30	58	0	1	0	0	1	0	0	0	1	0	0	0	0	0	0
2	1	0	75	6	1	1	56	9	0	12	11	1	54	90	90	100	100	1	0	0	1	1	2	14	28	42	56	70	84	98	10	86	39	57	1	0	1	1	0	1	0	1	0	1	0	0	0	0	0
0	0	2	0	0	2	0	0	10	1	25	25	0	25	80	1	80	0	0	0	1	1	1	2	0	0	0	0	0	0	0	10	57	39	61	0	1	0	0	1	0	0	1	0	1	0	0	0	0	0
0	0	2	0	0	2	0	0	0	0	5	5	0	10	66	37	30	61	0	0	0	0	0	0	0	0	0	0	0	0	0	10	78	28	64	0	1	0	0	1	0	0	0	1	0	0	0	0	0	0
0	0	2	0	0	2	0	0	6	0	4	10	-6	41	20	14	32	36	0	0	1	0	1	1	0	0	0	0	0	0	0	10	65	45	56	0	1	0	0	1	0	0	0	1	0	0	0	0	0	0
3	1	0	75	0	2	0	0	8	0	14	12	2	41	100	10	95	5	0	0	0	1	1	1	1	1	1	1	1	1	1	10	77	50	46	0	1	0	2	0	0	1	0	1	0	0	0	0	0	0
3	1	0	75	6	1	1	18	9	0	25	25	0	18	90	0	100	0	0	0	0	0	0	0	0	0	0	0	0	0	0	9	71	44	59	0	1	0	1	0	1	0	1	0	1	0	0	0	0	0
0	0	2	0	0	2	0	0	5	1	24	24	0	25	34	11	47	18	0	0	0	0	0	0	0	0	0	0	0	0	0	10	70	25	45	1	0	1	0	1	0	0	2	0	0	1	0	0	0	0
0	0	2	0	0	2	0	0	5	0	15	15	0	60	60	30	50	50	0	0	0	0	0	0	4	8	12	16	20	24	30	9	87	33	37	0	1	0	2	0	0	1	1	0	1	0	0	0	0	0
0	0	2	0	0	2	0	0	4	0	13	1	12	9	30	20	20	20	0	0	1	0	1	1	1	0	0	0	0	0	0	7	68	33	67	1	0	1	0	1	0	0	0	1	0	0	0	0	0	0
0	0	2	0	0	2	0	0	2	0	5	5	0	14	30	61	10	21	0	0	1	0	1	1	1	1	1	1	1	1	1	6	71	40	50	1	0	1	0	1	0	0	0	1	0	0	0	0	0	0
0	0	2	0	0	2	0	0	9	0	22	21	1	68	58	4	91	43	0	0	1	0	1	1	0	0	0	0	0	0	0	9	70	38	48	0	1	0	0	1	0	0	2	0	0	1	0	0	0	0
0	0	2	0	5	1	1	1	4	0	24	20	4	28	85	10	81	19	0	0	1	0	1	1	0	0	0	0	0	0	0	9	75	43	57	0	1	0	2	0	0	1	0	1	0	0	0	0	0	0
2	1	0	35	4	1	1	10	2	0	10	10	0	29	71	70	69	69	0	0	1	0	1	1	14	10	20	20	30	30	35	8	78	33	76	1	0	1	0	1	0	0	1	0	1	0	0	0	0	0
0	0	2	0	0	2	0	0	15	1	1	1	0	2	35	35	40	40	0	0	1	0	1	1	0	0	0	0	0	0	0	10	73	26	62	1	0	1	2	0	0	1	0	1	0	0	0	0	0	0
0	0	2	0	0	2	0	0	15	0	10	10	0	50	69	68	50	50	0	0	0	0	0	0	0	0	0	0	0	0	0	9	78	35	40	0	1	0	0	1	0	0	0	1	0	0	0	0	0	0
0	0	2	0	0	2	0	0	0	0	10	5	5	10					0	0	0	1	1	1	0	0	0	0	0	0	0	7	81	37	33	2	0	0	1	0	1	0	0	1	0	0	0	0	0	0
0	0	2	0	5	1	1	21	13	0	22	22	0	76	35	28	72	81	0	0	1	1	1	2	7	10	12	16	20	24	33	9	69	31	46	0	1	0	2	0	0	1	0	1	0	0	0	0	0	0
2	1	0	50	0	2	0	0	6	0	13	10	3	37	80	35	85	25	0	0	0	1	1	1	0	0	5	6	7	8	9	10	57	37	32	0	1	0	0	1	0	0	0	1	0	0	0	0	0	0
0	0	2	0	0	2	0	0	10	0	12	12	0	32	85	10	85	10	0	0	0	0	0	0	0	0	0	0	0	0	0	10	52	25	35	0	1	0	1	0	1	0	0	1	0	0	0	0	0	0
0	0	2	0	0	2	0	0	24	1	13	10	3	50	100	2	81	11	0	0	0	0	0	0	0	0	0	0	0	0	0	9	65	36	55	0	1	0	0	1	0	0	0	1	0	0	0	0	0	0
0	0	2	0	5	1	1	50	9	1	24	20	4	0	80	70	100	61	1	0	0	0	1	1	5	15	25	30	30	40	45	10	76	30	38	0	1	0	0	1	0	0	0	1	0	0	0	0	0	0
1	1	0	75	1	0	1	37	6	0	20	25	-5	37	81	17	79	18	0	0	1	0	1	1	14	28	42	56	70	84	98	10	65	37	28	0	1	0	0	1	0	0	0	1	0	0	0	0	0	0
2	1	0	75	2	0	1	42	5	0	20	10	10	35	50	20	70	20	1	0	0	1	1	2	14	28	42	42	42	42	42	10	63	39	59	0	1	0	1	0	1	0	0	1	0	0	0	0	0	0
0	0	2	0	2	0	1	20	6	0	12	12	0	49	5	1	61	1	0	0	0	0	0	0	0	0	0	0	0	0	0	10	71	44	64	0	1	0	2	0	0	1	0	1	0	0	0	0	0	0
7	1	0	25	0	2	0	0	13	0	15	10	5	41					0	0	0	0	0	0	7	14	15	20	25	30	40	10	77	50	68	1	0	1	0	1	0	0	0	1	0	0	0	0	0	0
0	0	2	0	0	2	0	0	8	0	10	10	0	26	83	70	86	50	0	0	0	0	0	0	0	0	0	0	0	0	0	10	85	32	52	0	1	0	2	0	0	1	0	1	0	0	0	0	0	0
0	0	2	0	0	2	0	0	8	0	13	13	0	29	20	30	35	40	0	0	0	1	1	1	0	0	0	0	0	0	0	9	60	28	38	0	1	0	1	0	1	0	0	1	0	0	0	0	0	0
0	0	2	0	0	2	0	0	4	0	12	5	7	25	21	40	42	25	0	0	1	0	1	1	0	0	0	0	0	0	0	9	72	31	61	1	0	1	0	1	0	0	2	0	0	1	0	0	0	0
0	0	2	0	0	2	0	0	6	0	18	18	0	30	91	51	96	33	0	0	0	0	0	0	0	0	0	0	0	0	0	10	56	45	26	0	1	0	0	1	0	0	0	1	0	0	0	0	0	0
0	0	2	0	0	2	0	0	5	1	10	10	0	20	70	80	75	82	0	0	0	0	0	0	0	0	0	0	0	0	0	9	79	39	69	1	0	1	1	0	1	0	0	1	0	0	0	0	0	0
3	1	0	75	0	2	0	0	11	0	14	25	-11	47	92	28	79	40	0	0	1	0	1	1	10	14	20	28	35	42	51	9	74	36	32	0	1	0	0	1	0	0	0	1	0	0	0	0	0	0
1	1	0	75	0	2	0	0	5	0	11	11	0	46	98	10	79	81	0	0	1	0	1	1	0	0	0	0	0	0	0	9	87	47	64	1	0	1	1	0	1	0	2	0	0	1	0	0	0	0
7	1	0	75	5	1	1	10	5	0	15	15	0	10					0	0	1	0	1	1	14	28	42	56	70	84	98	7	83	29	64	1	0	1	1	0	1	0	0	1	0	0	0	0	0	0
2	1	0	75	5	1	1	65	10	0	15	12	3	57	70	40	90	20	1	0	0	0	1	1	14	28	42	56	70	84	98	10	80	34	65	0	1	0	0	1	0	0	0	1	0	0	0	0	0	0
0	0	2	0	0	2	0	0	25	1	15	15	0	15	34	74	37	56	0	0	0	0	0	0	0	0	0	0	0	0	0	10	71	38	24	0	1	0	1	0	1	0	0	1	0	0	0	0	0	0
7	1	0	75	6	1	1	25	10	1	25	25	0	25					0	0	1	1	1	2	14	28	42	56	70	84	98	10	84	18	58	1	0	1	0	1	0	0	1	0	1	0	0	0	0	0
0	0	2	0	0	2	0	0	5	0	25	25	0	35	71	67	77	93	0	0	1	1	1	2	14	10	20	30	40	50	48	7	86	26	58	1	0	1	0	1	0	0	0	1	0	0	0	0	0	0
2	1	0	75	5	1	1	66	8	0	15	15	0	66	90	91	70	70	0	0	0	0	0	0	14	28	42	56	70	84	98	8	72	37	64	0	1	0	1	0	1	0	0	1	0	0	0	0	0	0
0	0	2	0	0	2	0	0	8	1	15	10	5	40	40	29	81	15	0	0	1	1	1	2	5	10	15	20	25	30	40	9	68	34	50	0	1	0	2	0	0	1	0	1	0	0	0	0	0	0
0	0	2	0	1	0	1	6	18	1	20	20	0	45	40	60	41	14	0	0	0	0	0	0	2	4	6	8	9	10	15	10	83	39	27	0	1	0	2	0	0	1	0	1	0	0	0	0	0	0
0	0	2	0	0	2	0	0	10	0	16	16	0	36	90	11	95	5	0	0	0	1	1	1	5	9	12	17	23	27	32	10	85	37	37	0	1	0	1	0	1	0	0	1	0	0	0	0	0	0
0	0	2	0	2	0	1	10	10	0	15	10	5	45	70	20	75	20	0	0	0	1	1	1	4	8	12	16	20	24	28	9	80	22	44	0	1	0	1	0	1	0	0	1	0	0	0	0	0	0
3	1	0	25	1	0	1	20	10	0	25	20	5	20	90	10	100	10	0	0	0	1	1	1	14	14	20	20	30	30	30	8	78	37	56	1	0	1	0	1	0	0	2	0	0	1	0	0	0	0
0	0	2	0	0	2	0	0	9	0	20	15	5	58	95	35	94	55	0	0	1	0	1	1	0	0	0	0	0	0	0	10	80	35	41	1	0	1	1	0	1	0	0	1	0	0	0	0	0	0
0	0	2	0	0	2	0	0	16	1	13	13	0	13	90	15	83	60	0	0	0	0	0	0	0	0	0	0	0	0	0	10	69	39	47	0	1	0	0	1	0	0	0	1	0	0	0	0	0	0
3	1	0	75	0	2	0	0	8	1	20	15	5	35	100	28	92	32	0	0	1	0	1	1	0	0	0	0	0	0	0	9	100	48	65	1	0	1	0	1	0	0	1	0	1	0	0	0	0	0
2	1	0	60	2	0	1	80	5	0	10	15	-5	20	80	70	80	50	1	0	0	1	1	2	10	20	35	12	60	75	80	9	98	27	46	0	1	0	1	0	1	0	0	1	0	0	0	0	0	0
2	1	0	75	1	0	1	22	6	0	20	25	-5	32	71	16	67	11	0	0	0	1	1	1	14	28	42	56	70	84	98	10	76	35	19	1	0	1	0	1	0	0	3	0	0	0	1	0	0	0
0	0	2	0	0	2	0	0	12	1	13	12	1	37	85	76	66	80	0	0	0	0	0	0	0	0	0	0	0	0	0	10	78	38	58	0	1	0	2	0	0	1	0	1	0	0	0	0	0	0
0	0	2	0	0	2	0	0	5	0	15	15	0	25	66	27	75	57	0	0	1	1	1	2	0	0	0	0	0	0	0	10	86	20	40	0	1	0	1	0	1	0	0	1	0	0	0	0	0	0
7	1	0	25	1	0	1	6	10	0	25	25	0	20					0	0	1	0	1	1	0	5	10	15	20	25	33	10	68	29	41	0	1	0	0	1	0	0	0	1	0	0	0	0	0	0
1	1	0	50	0	2	0	0	6	0	12	12	0	36	90	60	82	32	0	0	1	0	1	1	0	0	0	0	0	0	0	9	81	27	56	0	1	0	1	0	1	0	1	0	1	0	0	0	0	0
0	0	2	0	0	2	0	0	6	0	10	10	0	22	90	30	80	50	0	0	1	0	1	1	7	14	21	28	30	40	45	10	67	26	59	1	0	1	1	0	1	0	0	1	0	0	0	0	0	0
0	0	2	0	1	0	1	7	6	0	10	10	0	47	69	21	70	30	0	0	0	1	1	1	1	5	9	10	13	15	18	10	67	38	27	0	1	0	2	0	0	1	2	0	0	1	0	0	0	0
0	0	2	0	0	2	0	0	4	1	15	15	0	40	60	30	70	30	0	0	0	0	0	0	0	0	0	0	0	0	0	7	90	41	53	0	1	0	0	1	0	0	0	1	0	0	0	0	0	0
0	0	2	0	0	2	0	0	10	1	15	20	-5	35	6	3	25	7	0	0	0	0	0	0	0	0	0	0	0	0	0	10	47	25	37	0	1	0	0	1	0	0	0	1	0	0	0	0	0	0
0	0	2	0	0	2	0	0	8	0	15	20	-5	16	32	64	29	75	0	0	0	1	1	1	10	15	15	20	25	25	30	9	89	29	61	1	0	1	0	1	0	0	0	1	0	0	0	0	0	0
0	0	2	0	5	1	1	10	8	0	20	15	5	51	28	21	41	54	0	0	1	0	1	1	4	8	12	6	20	24	18	9	75	42	66	1	0	1	0	1	0	0	0	1	0	0	0	0	0	0
0	0	2	0	0	2	0	0	12	0	10	5	5	39	57	33	90	52	0	0	0	1	1	1	0	0	0	0	0	0	18	9	71	34	21	0	1	0	0	1	0	0	0	1	0	0	0	0	0	0
5	1	1	50	3	0	1	30	7	0	20	15	5	59	60	77	90	43	0	0	1	1	1	2	7	14	20	30	40	42	50	10	84	30	20	0	1	0	0	1	0	0	0	1	0	0	0	0	0	0
0	0	2	0	0	2	0	0	13	0	20	22	-2	68	70	50	90	80	0	0	0	0	0	0	0	0	0	0	0	0	0	10	60	43	42	0	1	0	0	1	0	0	1	0	1	0	0	0	0	0
0	0	2	0	0	2	0	0	5	0	10	8	2	43	50	28	50	33	0	0	1	0	1	1	0	0	0	0	0	0	0	6	67	33	60	1	0	1	0	1	0	0	1	0	1	0	0	0	0	0
0	0	2	0	0	2	0	0	6	0	5	10	-5	27	70	70	70	81	0	0	1	0	1	1	2	4	8	10	10	10	10	8	71	37	65	1	0	1	0	1	0	0	2	0	0	1	0	0	0	0
0	0	2	0	0	2	0	0	2	0	25	15	10	44					0	0	1	0	1	1	0	0	0	0	0	0	0	9	71	36	39	0	1	0	0	1	0	0	0	1	0	0	0	0	0	0
0	0	2	0	2	0	1	50	5	0	13	13	0	35	50	30	70	10	1	0	1	0	1	2	10	20	35	40	40	60	70	9	74	38	38	0	1	0	2	0	0	1	0	1	0	0	0	0	0	0
0	0	2	0	0	2	0	0	5	0	25	25	0	35	39	0	90	62	0	0	0	1	1	1	0	0	0	0	0	0	0	10	71	38	40	0	1	0	1	0	1	0	0	1	0	0	0	0	0	0
1	1	0	8	5	1	1	10	12	1	12	12	0	25	100	25	100	25	0	0	0	0	0	0	2	3	4	5	7	8	9	10	84	39	51	0	1	0	0	1	0	0	0	1	0	0	0	0	0	0
1	1	0	75	1	0	1	24	12	1	13	13	0	13	81	21	71	32	1	0	0	0	1	1	14	28	42	56	70	84	98	10	81	30	58	1	0	1	2	0	0	1	0	1	0	0	0	0	0	0
0	0	2	0	2	0	1	31	8	0	13	13	0	54	21	10	20	5	0	0	1	0	1	1	7	14	21	28	35	42	49	10	84	28	57	0	1	0	0	1	0	0	0	1	0	0	0	0	0	0
0	0	2	0	0	2	0	0	9	0	20	15	5	53	50	49	53	73	0	0	0	0	0	0	1	2	3	4	5	6	7	10	70	28	44	0	1	0	1	0	1	0	0	1	0	0	0	0	0	0
0	0	2	0	0	2	0	0	16	0	15	10	5	42	100	60	95	70	0	0	0	0	0	0	0	0	0	0	0	0	10	10	88	27	22	1	0	1	1	0	1	0	0	1	0	0	0	0	0	0
0	0	2	0	0	2	0	0	15	0	12	25	-13	42	70	30	91	40	0	0	0	0	0	0	0	0	0	0	0	0	0	10	84	38	26	0	1	0	1	0	1	0	0	1	0	0	0	0	0	0
0	0	2	0	0	2	0	0	1	0	10	15	-5	37	91	89	47	33	0	0	0	1	1	1	2	10	20	10	20	20	20	9	84	32	38	1	0	1	1	0	1	0	2	0	0	1	0	0	0	0
0	0	2	0	0	2	0	0	7	0	13	10	3	24	71	62	80	60	0	0	0	0	0	0	0	0	0	0	0	0	0	9	75	44	59	0	1	0	2	0	0	1	0	1	0	0	0	0	0	0
0	0	2	0	0	2	0	0	2	0	20	20	0	29					0	0	0	0	0	0	0	0	0	0	0	0	0	9	74	43	59	1	0	1	0	1	0	0	1	0	1	0	0	0	0	0
0	0	2	0	0	2	0	0	6	0	23	23	0	37	94	1	90	10	0	0	0	0	0	0	0	0	0	0	0	0	0	10	83	36	40	0	1	0	1	0	1	0	0	1	0	0	0	0	0	0
0	0	2	0	0	2	0	0	10	1	25	25	0	25					0	0	1	1	1	2	0	0	0	0	0	0	0	10	38	13	27	0	1	0	0	1	0	0	2	0	0	1	0	0	0	0
0	0	2	0	2	0	1	15	10	1	15	10	5	25	91	41	86	25	0	0	1	0	1	1	5	10	15	20	25	30	35	9	85	25	69	1	0	1	0	1	0	0	0	1	0	0	0	0	0	0
5	1	1	75	5	1	1	15	5	1	0	12	-12	37	64	86	76	81	0	0	0	0	0	0	10	20	30	40	50	60	70	10	69	29	45	1	0	1	2	0	0	1	1	0	1	0	0	0	0	0
2	1	0	25	0	2	0	0	11	0	10	7	3	32	84	54	52	68	0	0	0	0	0	0	3	6	9	12	15	18	21	10	65	30	59	1	0	1	2	0	0	1	0	1	0	0	0	0	0	0
5	1	1	38	0	2	0	0	8	0	20	15	5	16	100	100	65	65	0	0	1	0	1	1	0	0	0	0	0	0	0	9	69	48	65	0	1	0	1	0	1	0	0	1	0	0	0	0	0	0
2	1	0	75	1	0	1	27	4	0	5	5	0	18	70	1	74	1	1	0	0	0	1	1	7	14	21	28	35	42	49	10	74	35	60	0	1	0	2	0	0	1	0	1	0	0	0	0	0	0
0	0	2	0	0	2	0	0	11	0	17	15	2	64	74	77	70	70	0	0	0	0	0	0	0	0	0	0	0	0	0	10	63	32	38	0	1	0	1	0	1	0	0	1	0	0	0	0	0	0
0	0	2	0	0	2	0	0	5	0	20	10	10	60	91	19	91	18	0	0	0	0	0	0	0	0	0	0	0	0	0	10	63	32	68	0	1	0	0	1	0	0	0	1	0	0	0	0	0	0
4	1	1	75	1	0	1	37	12	1	18	16	2	34	61	50	71	30	1	0	0	0	1	1	14	28	42	56	70	84	98	10	82	28	46	0	1	0	1	0	1	0	0	1	0	0	0	0	0	0
3	1	0	75	3	0	1	49	12	1	20	20	0	45	82	25	82	24	1	0	0	0	1	1	14	28	42	56	70	84	98	10	65	41	64	0	1	0	1	0	1	0	0	1	0	0	0	0	0	0
0	0	2	0	0	2	0	0	5	0	12	12	0	47	0	0	5	30	0	0	0	0	0	0	0	0	0	0	0	0	0	10	50	38	70	0	1	0	1	0	1	0	1	0	1	0	0	0	0	0
0	0	2	0	0	2	0	0	5	0	10	10	0	20	85	84	81	81	0	0	0	0	0	0	0	0	0	0	0	0	0	10	63	38	63	0	1	0	0	1	0	0	1	0	1	0	0	0	0	0
0	0	2	0	0	2	0	0	5	0	10	15	-5	20	81	30	90	21	0	0	1	1	1	2	2	4	10	10	15	25	25	10	88	41	66	1	0	1	0	1	0	0	0	1	0	0	0	0	0	0
0	0	2	0	5	1	1	16	3	0	6	2	4	31	20	25	25	25	0	0	0	0	0	0	7	14	21	28	35	42	49	10	83	45	73	1	0	1	0	1	0	0	2	0	0	1	0	0	0	0
0	0	2	0	0	2	0	0	16	0	25	25	0	32	41	65	33	51	0	0	0	0	0	0	0	0	0	0	0	0	0	10	75	40	28	0	1	0	1	0	1	0	0	1	0	0	0	0	0	0
7	1	0	50	0	2	0	0	9	0	15	10	5	53					0	0	0	0	0	0	0	0	0	0	0	0	0	10	72	40	31	0	1	0	1	0	1	0	0	1	0	0	0	0	0	0
0	0	2	0	2	0	1	55	15	0	24	24	0	55	5	7	50	51	0	0	0	1	1	1	14	28	42	56	70	84	98	10	76	33	62	1	0	1	0	1	0	0	0	1	0	0	0	0	0	0
0	0	2	0	0	2	0	0	25	1	7	7	0	0	8	16	10	22	0	0	1	0	1	1	0	0	0	0	0	0	8	8	74	28	35	0	1	0	1	0	1	0	3	0	0	0	1	0	0	0
7	1	0	50	1	0	1	13	9	1	20	25	-5	25					0	0	1	0	1	1	7	14	21	28	35	42	49	10	59	29	42	0	1	0	1	0	1	0	0	1	0	0	0	0	0	0
0	0	2	0	0	2	0	0	5	1	10	10	0	20	8	1	6	1	0	0	1	1	1	2	0	0	0	0	0	0	0	9	62	20	77	1	0	1	0	1	0	0	0	1	0	0	0	0	0	0
0	0	2	0	0	2	0	0	7	0	24	24	0	39	70	60	80	60	0	0	0	1	1	1	4	8	2	6	0	4	8	8	67	27	20	1	0	1	1	0	1	0	0	1	0	0	0	0	0	0
2	1	0	50	2	0	1	50	5	0	18	18	0	60	80	30	80	80	0	0	0	0	0	0	10	25	35	50	60	70	85	10	67	39	55	0	1	0	0	1	0	0	0	1	0	0	0	0	0	0
0	0	2	0	5	1	1	24	9	0	0	0	0	43	81	60	76	67	0	0	1	0	1	1	0	0	0	0	0	0	0	9	94	28	54	1	0	1	1	0	1	0	0	1	0	0	0	0	0	0
0	0	2	0	0	2	0	0	13	0	18	12	6	69	10	15	62	55	0	0	1	1	1	2	0	0	0	0	0	0	0	10	73	30	58	1	0	1	0	1	0	0	0	1	0	0	0	0	0	0
1	1	0	25	0	2	0	0	4	0	6	3	3	17	60	15	70	10	0	0	1	0	1	1	0	0	0	0	0	0	0	9	68	33	58	0	1	0	0	1	0	0	0	1	0	0	0	0	0	0
2	1	0	75	1	0	1	50	12	1	25	25	0	50	90	80	90	80	0	0	0	1	1	1	14	28	42	56	70	84	98	9	68	40	53	0	1	0	0	1	0	0	0	1	0	0	0	0	0	0
1	1	0	75	2	0	1	45	10	0	25	25	0	45	91	40	81	30	0	0	0	1	1	1	14	28	42	56	70	84	98	10	75	23	36	0	1	0	0	1	0	0	0	1	0	0	0	0	0	0
0	0	2	0	0	2	0	0	6	1	10	12	-2	0	77	40	85	68	0	0	0	0	0	0	0	0	2	6	10	14	18	10	82	22	50	0	1	0	1	0	1	0	0	1	0	0	0	0	0	0
0	0	2	0	0	2	0	0	8	0	21	18	3	34	50	50	72	72	0	0	0	0	0	0	0	0	0	0	0	0	0	10	64	35	41	0	1	0	1	0	1	0	0	1	0	0	0	0	0	0
1	1	0	75	6	1	1	29	2	0	25	25	0	29	81	40	61	49	0	0	1	1	1	2	14	28	42	56	70	84	98	7	50	14	66	0	1	0	0	1	0	0	0	1	0	0	0	0	0	0
0	0	2	0	0	2	0	0	0	0	10	4	6	14	50	0	86	53	0	0	0	0	0	0	0	0	0	0	0	0	0	10	84	17	46	0	1	0	0	1	0	0	0	1	0	0	0	0	0	0
0	0	2	0	0	2	0	0	10	0	20	15	5	20	80	60	85	75	0	0	0	0	0	0	7	14	21	23	35	42	47	9	65	24	49	0	1	0	1	0	1	0	2	0	0	1	0	0	0	0
0	0	2	0	0	2	0	0	5	0	20	20	0	10	70	70	80	81	0	0	0	1	1	1	0	0	0	0	0	0	15	10	79	37	49	0	1	0	1	0	1	0	0	1	0	0	0	0	0	0
1	1	0	25	2	0	1	17	9	0	5	10	-5	33	80	65	75	70	0	0	1	1	1	2	4	8	12	16	20	34	48	8	54	32	38	1	0	1	1	0	1	0	3	0	0	0	1	0	0	0
1	1	0	20	3	0	1	15	5	0	5	10	-5	25	68	59	67	63	0	0	1	1	1	2	5	10	15	18	20	25	30	10	71	31	64	0	1	0	0	1	0	0	0	1	0	0	0	0	0	0
0	0	2	0	0	2	0	0	0	0	12	10	2	50	1	1	35	67	0	0	0	0	0	0	0	0	0	0	0	0	0	9	78	24	29	1	0	1	1	0	1	0	0	1	0	0	0	0	0	0
0	0	2	0	0	2	0	0	5	0	15	10	5	35	91	79	86	75	0	0	0	0	0	0	7	14	21	28	35	42	49	10	83	41	59	1	0	1	0	1	0	0	0	1	0	0	0	0	0	0
0	0	2	0	0	2	0	0	5	0	10	10	0	60	96	5	100	0	0	0	0	1	1	1	0	0	0	0	0	0	0	10	52	27	61	0	1	0	0	1	0	0	0	1	0	0	0	0	0	0
0	0	2	0	0	2	0	0	10	1	25	0	25	0	69	10	69	9	0	0	1	1	1	2	0	0	0	0	0	0	0	9	75	26	50	1	0	1	1	0	1	0	0	1	0	0	0	0	0	0
1	1	0	25	0	2	0	0	4	0	10	10	0	28	71	5	70	10	0	0	1	1	1	2	7	14	20	25	30	38	40	9	75	40	76	0	1	0	0	1	0	0	0	1	0	0	0	0	0	0
0	0	2	0	0	2	0	0	12	0	12	12	0	48	32	17	40	14	0	0	0	1	1	1	0	0	0	0	0	0	0	10	68	36	67	0	1	0	2	0	0	1	0	1	0	0	0	0	0	0
3	1	0	75	0	2	0	0	10	0	25	10	15	70	92	8	90	10	0	0	1	0	1	1	14	28	42	56	70	84	98	10	69	39	28	0	1	0	1	0	1	0	0	1	0	0	0	0	0	0
2	1	0	75	0	2	0	0	12	0	25	25	0	49	81	48	80	30	0	0	1	0	1	1	0	0	0	0	0	0	0	9	87	33	49	0	1	0	0	1	0	0	0	1	0	0	0	0	0	0
0	0	2	0	1	0	1	1	10	0	10	10	0	40	25	10	50	77	0	0	0	0	0	0	0	0	0	0	0	0	0	10	72	33	41	0	1	0	1	0	1	0	0	1	0	0	0	0	0	0
0	0	2	0	0	2	0	0	1	0	9	18	-9	36	50	50	80	71	0	0	0	0	0	0	0	0	0	0	0	0	0	10	64	34	62	1	0	1	0	1	0	0	0	1	0	0	0	0	0	0
0	0	2	0	1	0	1	10	7	0	15	15	0	29	20	20	20	20	0	0	0	0	0	0	10	15	30	35	40	45	50	9	77	46	75	0	1	0	0	1	0	0	1	0	1	0	0	0	0	0
2	1	0	25	4	1	1	7	13	1	15	15	0	40	90	8	91	9	0	0	0	1	1	1	2	4	6	8	10	12	14	10	79	34	63	1	0	1	0	1	0	0	1	0	1	0	0	0	0	0
0	0	2	0	0	2	0	0	5	0	18	15	3	50	90	0	50	50	0	0	0	0	0	0	0	0	0	0	0	0	0	9	78	35	39	0	1	0	2	0	0	1	0	1	0	0	0	0	0	0
0	0	2	0	0	2	0	0	8	0	5	10	-5	46	68	60	76	64	0	0	0	0	0	0	0	0	0	0	0	0	0	9	67	26	59	0	1	0	1	0	1	0	0	1	0	0	0	0	0	0
0	0	2	0	0	2	0	0	7	0	20	10	10	39	95	10	90	15	0	0	0	1	1	1	0	0	0	0	0	0	5	10	75	35	61	0	1	0	0	1	0	0	0	1	0	0	0	0	0	0
0	0	2	0	0	2	0	0	13	0	15	15	0	41	10	0	50	30	0	0	1	0	1	1	0	0	0	0	0	0	0	10	71	34	61	0	1	0	1	0	1	0	1	0	1	0	0	0	0	0
0	0	2	0	0	2	0	0	6	0	14	14	0	12	19	28	46	33	0	0	0	0	0	0	0	0	0	0	0	0	0	10	68	26	66	0	1	0	0	1	0	0	0	1	0	0	0	0	0	0
0	0	2	0	5	1	1	40	16	1	22	22	0	44	49	60	62	60	0	0	0	0	0	0	10	20	40	50	70	80	90	8	62	37	50	0	1	0	2	0	0	1	4	0	0	0	0	1	0	0
0	0	2	0	0	2	0	0	9	0	10	10	0	38	50	50	50	50	0	0	0	0	0	0	0	0	0	0	0	0	0	10	63	32	50	0	1	0	1	0	1	0	0	1	0	0	0	0	0	0
0	0	2	0	0	2	0	0	13	0	10	10	0	46	30	30	20	20	0	0	1	0	1	1	0	0	0	0	0	0	0	10	74	37	74	1	0	1	0	1	0	0	1	0	1	0	0	0	0	0
0	0	2	0	2	0	1	35	5	0	13	18	-5	53					0	0	0	0	0	0	7	10	12	15	20	25	30	9	84	37	51	1	0	1	1	0	1	0	0	1	0	0	0	0	0	0
0	0	2	0	0	2	0	0	0	0	10	20	-10	30	69	73	64	71	0	0	0	0	0	0	0	0	0	0	0	0	0	9	84	35	67	1	0	1	1	0	1	0	0	1	0	0	0	0	0	0
2	1	0	75	5	1	1	51	7	0	25	5	20	44	60	5	70	25	1	0	0	1	1	2	14	28	42	50	50	50	50	10	86	47	62	1	0	1	1	0	1	0	2	0	0	1	0	0	0	0
7	1	0	1	6	1	1	5	11	0	10	15	-5	47					0	0	1	0	1	1	8	15	20	42	28	14	0	8	71	27	42	0	1	0	2	0	0	1	0	1	0	0	0	0	0	0
0	0	2	0	1	0	1	12	11	1	20	8	12	8	53	35	88	45	1	0	1	0	1	2	14	28	42	56	70	84	98	8	74	39	48	1	0	1	2	0	0	1	1	0	1	0	0	0	0	0
0	0	2	0	0	2	0	0	12	1	17	17	0	25	90	5	96	3	0	0	1	0	1	1	0	0	0	0	0	0	0	9	80	47	65	0	1	0	1	0	1	0	0	1	0	0	0	0	0	0
0	0	2	0	0	2	0	0	8	0	20	20	0	41	100	81	99	71	0	0	1	1	1	2	0	0	0	0	0	0	0	9	64	45	74	1	0	1	1	0	1	0	1	0	1	0	0	0	0	0
2	1	0	3	0	2	0	0	6	0	14	18	-4	26	58	75	54	51	0	0	0	1	1	1	14	10	0	0	0	0	0	10	64	26	18	0	1	0	0	1	0	0	0	1	0	0	0	0	0	0
2	1	0	25	0	2	0	0	5	0	15	10	5	50	80	60	60	55	0	0	1	1	1	2	4	8	12	16	20	24	38	10	70	34	46	0	1	0	1	0	1	0	0	1	0	0	0	0	0	0
0	0	2	0	0	2	0	0	10	0	15	15	0	45	60	10	80	20	0	0	0	0	0	0	0	0	0	0	0	0	0	8	65	27	60	0	1	0	1	0	1	0	0	1	0	0	0	0	0	0
0	0	2	0	0	2	0	0	0	0	25	25	0	50	51	37	39	45	0	0	0	0	0	0	1	1	1	1	1	1	1	9	70	34	41	0	1	0	2	0	0	1	0	1	0	0	0	0	0	0
0	0	2	0	0	2	0	0	15	0	24	24	0	80	71	5	90	35	0	0	0	1	1	1	0	0	0	0	0	0	0	10	93	33	22	0	1	0	2	0	0	1	0	1	0	0	0	0	0	0
0	0	2	0	0	2	0	0	5	1	25	20	5	25	0	0	19	0	0	0	1	0	1	1	0	0	0	0	0	0	0	8	71	44	48	0	1	0	0	1	0	0	0	1	0	0	0	0	0	0
5	1	1	10	3	0	1	3	6	0	25	5	20	42	50	50	50	50	0	0	1	0	1	1	0	1	2	4	6	8	10	10	64	43	66	0	1	0	0	1	0	0	1	0	1	0	0	0	0	0
5	1	1	40	3	0	1	30	8	0	20	10	10	61	51	71	66	76	0	0	0	1	1	1	7	14	20	25	35	40	45	10	73	26	60	0	1	0	0	1	0	0	1	0	1	0	0	0	0	0
0	0	2	0	3	0	1	10	6	0	15	15	0	27	56	22	14	27	0	0	0	0	0	0	7	14	21	28	35	42	49	10	77	28	54	0	1	0	1	0	1	0	2	0	0	1	0	0	0	0
0	0	2	0	0	2	0	0	15	0	5	5	0	40	100	100	90	90	0	0	0	1	1	1	4	8	10	16	20	24	28	9	72	31	60	1	0	1	0	1	0	0	0	1	0	0	0	0	0	0
2	1	0	50	0	2	0	0	12	1	15	25	-10	25	76	75	60	65	0	0	1	1	1	2	4	6	8	10	15	20	25	9	76	35	25	0	1	0	0	1	0	0	1	0	1	0	0	0	0	0
0	0	2	0	0	2	0	0	5	0	12	12	0	35	96	5	100	50	0	0	0	0	0	0	0	0	0	0	0	0	0	10	72	37	62	1	0	1	2	0	0	1	1	0	1	0	0	0	0	0
7	1	0	75	0	2	0	0	15	1	20	25	-5	0					0	0	1	1	1	2	14	28	42	56	70	84	98	10	71	33	31	0	1	0	1	0	1	0	2	0	0	1	0	0	0	0
0	0	2	0	0	2	0	0	5	0	5	5	0	20	30	15	2	5	0	0	0	1	1	1	0	0	0	0	0	0	0	10	76	19	48	0	1	0	0	1	0	0	0	1	0	0	0	0	0	0
0	0	2	0	0	2	0	0	7	0	24	24	0	39	100	100	76	76	0	0	1	0	1	1	7	14	21	28	35	42	49	8	76	49	45	0	1	0	1	0	1	0	1	0	1	0	0	0	0	0
0	0	2	0	0	2	0	0	11	0	13	20	-7	22	70	70	75	77	0	0	0	1	1	1	2	4	8	10	15	20	20	10	70	42	51	0	1	0	0	1	0	0	0	1	0	0	0	0	0	0
0	0	2	0	0	2	0	0	10	0	25	2	23	47	79	35	81	24	0	0	0	0	0	0	0	0	0	0	0	0	0	8	87	38	58	1	0	1	1	0	1	0	0	1	0	0	0	0	0	0
3	1	0	50	1	0	1	40	12	0	13	13	0	37	90	5	60	2	1	0	0	1	1	2	10	20	40	50	50	50	50	10	72	29	58	1	0	1	0	1	0	0	1	0	1	0	0	0	0	0
0	0	2	0	3	0	1	15	11	0	20	15	5	47	70	50	90	60	0	0	1	0	1	1	0	0	0	0	10	14	18	10	82	32	60	1	0	1	1	0	1	0	0	1	0	0	0	0	0	0
0	0	2	0	2	0	1	50	10	1	20	20	0	50	59	15	55	8	0	0	0	0	0	0	14	28	42	56	70	84	98	10	78	27	23	0	1	0	1	0	1	0	2	0	0	1	0	0	0	0
1	1	0	25	3	0	1	22	6	0	22	20	2	62	85	25	94	39	0	0	0	0	0	0	14	14	22	26	30	34	38	10	80	31	62	1	0	1	0	1	0	0	0	1	0	0	0	0	0	0
3	1	0	50	2	0	1	15	5	1	18	20	-2	25	78	65	35	25	0	0	1	0	1	1	4	10	20	25	30	35	40	7	81	30	71	1	0	1	0	1	0	0	0	1	0	0	0	0	0	0
0	0	2	0	0	2	0	0	7	0	5	5	0	24	20	19	78	20	0	0	0	0	0	0	0	0	0	0	0	0	0	9	74	38	58	0	1	0	1	0	1	0	0	1	0	0	0	0	0	0
0	0	2	0	2	0	1	5	13	1	10	20	-10	50	34	28	35	26	0	0	0	0	0	0	1	2	4	5	7	8	9	9	90	28	59	1	0	1	1	0	1	0	1	0	1	0	0	0	0	0
2	1	0	50	3	0	1	30	9	0	12	12	0	43	80	5	60	2	0	0	0	0	0	0	10	20	30	40	50	60	70	10	82	38	66	0	1	0	2	0	0	1	0	1	0	0	0	0	0	0
0	0	2	0	0	2	0	0	4	1	15	15	0	30	81	56	80	73	0	0	0	0	0	0	5	8	15	20	30	35	40	9	64	40	58	1	0	1	1	0	1	0	0	1	0	0	0	0	0	0
0	0	2	0	0	2	0	0	6	1	25	12	13	12	10	10	39	9	0	0	1	1	1	2	0	0	0	0	0	0	0	8	80	29	63	1	0	1	0	1	0	0	0	1	0	0	0	0	0	0
0	0	2	0	0	2	0	0	13	1	18	16	2	16	80	35	80	60	0	0	0	1	1	1	0	0	0	0	0	0	5	10	78	35	21	0	1	0	1	0	1	0	0	1	0	0	0	0	0	0
0	0	2	0	0	2	0	0	4	0	25	10	15	43	80	67	65	56	0	0	0	1	1	1	0	0	0	0	0	0	0	9	94	48	60	1	0	1	1	0	1	0	0	1	0	0	0	0	0	0
0	0	2	0	0	2	0	0	14	0	20	20	0	53	30	50	85	77	0	0	0	0	0	0	0	0	0	0	0	0	0	10	75	20	55	0	1	0	0	1	0	0	0	1	0	0	0	0	0	0
5	1	1	75	2	0	1	24	12	0	20	16	4	24	96	90	85	90	0	0	1	1	1	2	14	28	42	56	70	84	98	10	81	41	57	0	1	0	0	1	0	0	0	1	0	0	0	0	0	0
0	0	2	0	0	2	0	0	15	0	20	20	0	55	81	34	94	61	0	0	0	0	0	0	0	0	0	0	0	0	0	10	59	41	39	0	1	0	0	1	0	0	0	1	0	0	0	0	0	0
0	0	2	0	0	2	0	0	8	0	20	15	5	36					0	0	0	0	0	0	0	0	0	0	0	0	0	10	65	35	62	1	0	1	1	0	1	0	0	1	0	0	0	0	0	0
0	0	2	0	3	0	1	50	13	0	0	0	0	51	100	100	91	96	0	0	1	0	1	1	0	0	0	0	0	0	50	9	80	33	47	1	0	1	0	1	0	0	3	0	0	0	1	0	0	0
0	0	2	0	1	0	1	64	6	0	25	25	0	62	50	0	81	20	1	0	1	0	1	2	14	28	42	56	70	84	98	8	80	27	61	1	0	1	1	0	1	0	2	0	0	1	0	0	0	0
0	0	2	0	6	1	1	1	10	1	13	15	-2	15	60	70	45	55	0	0	0	0	0	0	1	2	4	5	7	8	9	10	77	25	48	0	1	0	0	1	0	0	0	1	0	0	0	0	0	0
0	0	2	0	0	2	0	0	4	0	15	15	0	48	69	46	70	52	0	0	0	0	0	0	5	10	15	20	25	30	35	8	46	32	63	0	1	0	0	1	0	0	0	1	0	0	0	0	0	0
5	1	1	75	0	2	0	0	10	0	12	15	-3	70	76	47	100	26	0	0	0	1	1	1	7	14	24	28	35	42	59	8	82	24	38	0	1	0	1	0	1	0	0	1	0	0	0	0	0	0
2	1	0	75	2	0	1	34	7	1	0	0	0	50	91	10	100	0	0	0	0	1	1	1	14	28	42	56	70	84	98	9	79	41	24	1	0	1	1	0	1	0	1	0	1	0	0	0	0	0
2	1	0	75	3	0	1	25	8	0	23	24	-1	41	91	41	80	41	0	0	0	1	1	1	14	28	42	56	70	84	98	9	86	33	64	1	0	1	0	1	0	0	2	0	0	1	0	0	0	0
0	0	2	0	0	2	0	0	13	0	13	20	-7	26	72	11	76	77	0	0	0	1	1	1	0	0	0	0	0	0	0	10	65	27	51	0	1	0	2	0	0	1	0	1	0	0	0	0	0	0
3	1	0	75	3	0	1	63	8	0	13	13	0	54	60	30	60	35	1	0	0	1	1	2	14	28	42	56	70	84	98	10	79	41	40	0	1	0	2	0	0	1	0	1	0	0	0	0	0	0
0	0	2	0	0	2	0	0	5	1	10	12	-2	12	64	31	83	62	0	0	0	0	0	0	0	0	0	0	0	0	0	10	61	42	70	0	1	0	0	1	0	0	0	1	0	0	0	0	0	0
0	0	2	0	0	2	0	0	10	0	10	20	-10	45	1	1	83	57	0	0	0	0	0	0	0	0	0	0	0	0	0	8	78	38	69	0	1	0	0	1	0	0	0	1	0	0	0	0	0	0
0	0	2	0	0	2	0	0	15	1	10	10	0	25	0	0	40	40	0	0	0	0	0	0	0	0	0	0	0	0	0	8	58	48	52	0	1	0	2	0	0	1	0	1	0	0	0	0	0	0
0	0	2	0	3	0	1	19	12	0	13	8	5	45	90	5	71	10	0	0	1	0	1	1	4	8	12	16	20	24	28	10	67	37	66	0	1	0	1	0	1	0	0	1	0	0	0	0	0	0
1	1	0	75	0	2	0	0	12	1	12	12	0	24	96	15	100	1	0	0	0	0	0	0	14	28	42	56	70	84	98	10	88	41	73	1	0	1	2	0	0	1	0	1	0	0	0	0	0	0
0	0	2	0	0	2	0	0	10	0	12	10	2	30	72	84	67	72	0	0	0	1	1	1	4	8	2	6	5	4	8	10	58	25	39	0	1	0	0	1	0	0	0	1	0	0	0	0	0	0
0	0	2	0	0	2	0	0	1	0	25	25	0	27	50	50	81	30	0	0	0	0	0	0	14	28	42	56	70	84	98	9	81	46	60	1	0	1	0	1	0	0	2	0	0	1	0	0	0	0
0	0	2	0	3	0	1	5	13	0	15	12	3	41	70	16	62	29	0	0	0	0	0	0	1	2	4	5	7	8	9	10	75	31	64	1	0	1	2	0	0	1	1	0	1	0	0	0	0	0
2	1	0	75	6	1	1	8	9	0	13	20	-7	51	91	60	90	70	0	0	0	0	0	0	2	4	6	8	10	12	14	8	71	44	54	0	1	0	2	0	0	1	0	1	0	0	0	0	0	0
0	0	2	0	0	2	0	0	10	0	15	15	0	60	80	7	54	33	0	0	1	0	1	1	0	0	0	0	0	0	0	9	59	25	32	0	1	0	2	0	0	1	0	1	0	0	0	0	0	0
0	0	2	0	0	2	0	0	5	0	20	12	8	47	77	63	89	39	0	0	0	0	0	0	0	0	0	0	0	0	0	10	88	28	58	1	0	1	1	0	1	0	1	0	1	0	0	0	0	0
1	1	0	75	2	0	1	25	17	1	20	15	5	25	93	5	90	20	0	0	0	1	1	1	14	28	42	56	70	84	98	10	67	25	59	0	1	0	2	0	0	1	0	1	0	0	0	0	0	0
0	0	2	0	2	0	1	19	1	0	13	13	0	15	10	5	32	18	1	0	0	0	1	1	14	28	42	56	70	84	98	10	84	29	52	0	1	0	1	0	1	0	0	1	0	0	0	0	0	0
0	0	2	0	0	2	0	0	7	0	25	25	0	14					0	0	0	0	0	0	7	14	21	25	35	42	50	8	67	42	59	1	0	1	1	0	1	0	0	1	0	0	0	0	0	0
8	1	1	75	6	1	1	25	19	1	18	14	4	25					0	0	1	1	1	2	4	8	2	6	0	4	8	9	89	39	41	0	1	0	1	0	1	0	3	0	0	0	1	0	0	0
0	0	2	0	0	2	0	0	9	0	20	20	0	63	65	68	71	71	0	0	0	0	0	0	0	0	0	0	0	0	0	8	77	16	38	0	1	0	1	0	1	0	0	1	0	0	0	0	0	0
1	1	0	40	6	1	1	20	12	1	14	10	4	24	70	60	70	60	0	0	0	1	1	1	7	14	21	28	35	42	49	10	81	35	41	0	1	0	2	0	0	1	1	0	1	0	0	0	0	0
0	0	2	0	0	2	0	0	3	0	20	10	10	56	6	71	25	79	0	0	0	0	0	0	0	0	0	0	0	0	0	10	78	30	57	0	1	0	2	0	0	1	0	1	0	0	0	0	0	0
0	0	2	0	0	2	0	0	6	0	10	5	5	42	70	40	90	60	0	0	0	0	0	0	2	4	6	8	10	12	14	10	87	38	68	0	1	0	2	0	0	1	4	0	0	0	0	1	0	0
1	1	0	25	4	1	1	25	13	0	12	5	7	43	61	29	69	80	0	0	0	0	0	0	4	8	12	14	18	21	25	9	66	44	60	0	1	0	0	1	0	0	2	0	0	1	0	0	0	0
0	0	2	0	0	2	0	0	2	0	20	21	-1	4					0	0	1	0	1	1	0	0	0	0	0	0	0	9	70	30	63	1	0	1	2	0	0	1	0	1	0	0	0	0	0	0
1	1	0	25	5	1	1	22	8	1	12	12	0	37	95	6	90	5	0	0	0	0	0	0	7	14	20	25	32	40	45	10	70	45	63	0	1	0	1	0	1	0	0	1	0	0	0	0	0	0
0	0	2	0	0	2	0	0	0	0	10	10	0	35	80	80	76	76	0	0	0	1	1	1	0	0	0	0	0	0	0	10	77	31	54	0	1	0	0	1	0	0	0	1	0	0	0	0	0	0
2	1	0	25	4	1	1	2	10	0	24	20	4	65	100	83	76	57	0	0	0	1	1	1	1	1	1	1	1	1	1	10	89	39	56	0	1	0	0	1	0	0	4	0	0	0	0	1	0	0
0	0	2	0	6	1	1	23	8	0	15	15	0	56	29	30	40	40	0	0	0	0	0	0	4	8	12	16	20	24	30	9	76	37	39	0	1	0	0	1	0	0	0	1	0	0	0	0	0	0
0	0	2	0	0	2	0	0	7	0	5	5	0	44	30	30	40	40	0	0	1	1	1	2	2	4	6	8	10	12	14	10	55	37	84	0	1	0	1	0	1	0	0	1	0	0	0	0	0	0
0	0	2	0	3	0	1	20	5	0	10	18	-8	45	92	88	50	50	0	0	1	0	1	1	8	10	12	20	25	26	27	10	88	33	67	1	0	1	0	1	0	0	0	1	0	0	0	0	0	0
4	1	1	75	5	1	1	42	8	0	15	12	3	31	100	100	90	90	1	0	0	0	1	1	14	28	42	56	70	84	98	10	67	39	48	0	1	0	0	1	0	0	0	1	0	0	0	0	0	0
0	0	2	0	0	2	0	0	1	0	10	10	0	37	0	0	40	63	0	0	0	0	0	0	0	0	0	0	0	0	0	9	81	44	48	0	1	0	0	1	0	0	0	1	0	0	0	0	0	0
0	0	2	0	3	0	1	12	12	0	20	20	0	24					0	0	0	0	0	0	7	14	21	28	35	42	49	10	76	35	53	1	0	1	1	0	1	0	0	1	0	0	0	0	0	0
0	0	2	0	0	2	0	0	12	0	12	12	0	61	2	1	40	50	0	0	1	1	1	2	0	0	0	0	0	0	0	10	65	25	60	0	1	0	1	0	1	0	0	1	0	0	0	0	0	0
0	0	2	0	0	2	0	0	5	0	15	15	0	50	10	60	15	75	0	0	1	0	1	1	0	0	0	0	0	0	0	9	69	35	68	1	0	1	0	1	0	0	1	0	1	0	0	0	0	0
2	1	0	25	0	2	0	0	10	0	10	10	0	30	77	61	70	50	0	0	0	0	0	0	1	3	4	6	7	8	10	10	90	23	53	0	1	0	1	0	1	0	0	1	0	0	0	0	0	0
3	1	0	50	0	2	0	0	12	0	20	10	10	59	90	5	90	5	0	0	0	1	1	1	0	0	0	0	0	0	0	10	90	48	46	0	1	0	1	0	1	0	0	1	0	0	0	0	0	0
3	1	0	75	0	2	0	0	6	1	15	10	5	25	90	17	90	10	0	0	0	0	0	0	7	14	21	25	30	35	35	9	83	35	61	1	0	1	2	0	0	1	0	1	0	0	0	0	0	0
2	1	0	75	4	1	1	28	9	0	15	10	5	53	100	30	90	30	0	0	0	0	0	0	14	28	28	28	35	42	49	10	77	41	61	1	0	1	1	0	1	0	0	1	0	0	0	0	0	0
0	0	2	0	0	2	0	0	3	0	20	15	5	41	50	51	70	72	0	0	1	0	1	1	0	0	0	0	0	0	0	6	77	48	77	0	1	0	0	1	0	0	1	0	1	0	0	0	0	0
0	0	2	0	0	2	0	0	12	0	12	12	0	36	90	10	90	20	0	0	1	1	1	2	0	0	0	0	0	0	0	10	72	34	63	0	1	0	0	1	0	0	1	0	1	0	0	0	0	0
0	0	2	0	0	2	0	0	5	0	10	5	5	25	82	80	100	91	0	0	1	0	1	1	0	0	0	0	0	0	0	10	75	35	49	0	1	0	0	1	0	0	0	1	0	0	0	0	0	0
0	0	2	0	0	2	0	0	5	0	15	15	0	50					0	0	0	0	0	0	0	0	0	0	0	0	0	10	82	48	61	0	1	0	2	0	0	1	0	1	0	0	0	0	0	0
3	1	0	75	0	2	0	0	5	0	15	15	0	40	71	0	71	0	0	0	0	0	0	0	0	0	0	0	0	0	0	10	76	39	49	0	1	0	2	0	0	1	0	1	0	0	0	0	0	0
7	1	0	75	0	2	0	0	12	1	12	5	7	17					0	0	0	0	0	0	7	14	21	28	35	42	49	10	78	39	58	0	1	0	2	0	0	1	2	0	0	1	0	0	0	0
0	0	2	0	3	0	1	29	6	0	12	12	0	24	90	10	81	82	1	0	0	0	1	1	10	20	20	30	35	50	70	5	73	26	61	0	1	0	2	0	0	1	0	1	0	0	0	0	0	0
0	0	2	0	0	2	0	0	10	1	18	15	3	25					0	0	1	1	1	2	0	0	0	0	0	0	0	10	69	25	62	1	0	1	2	0	0	1	0	1	0	0	0	0	0	0
5	1	1	75	4	1	1	33	4	0	15	20	-5	33	100	100	100	100	0	0	0	1	1	1	7	14	21	28	31	42	49	9	75	41	88	0	1	0	0	1	0	0	1	0	1	0	0	0	0	0
3	1	0	35	6	1	1	6	6	0	10	10	0	47	70	50	80	20	0	0	0	0	0	0	3	6	8	10	12	14	16	10	81	26	47	0	1	0	1	0	1	0	0	1	0	0	0	0	0	0
0	0	2	0	0	2	0	0	14	0	25	25	0	53	90	99	100	100	0	0	1	1	1	2	0	0	0	0	0	0	0	7	82	30	57	1	0	1	2	0	0	1	0	1	0	0	0	0	0	0
0	0	2	0	2	0	1	25	9	0	18	19	-1	43	61	56	85	81	0	0	0	1	1	1	7	14	25	25	25	25	25	9	81	29	60	1	0	1	0	1	0	0	1	0	1	0	0	0	0	0
0	0	2	0	0	2	0	0	8	0	15	15	0	56	79	29	70	25	0	0	0	0	0	0	0	0	0	0	0	0	0	10	97	23	25	0	1	0	2	0	0	1	0	1	0	0	0	0	0	0
0	0	2	0	0	2	0	0	12	0	10	12	-2	46	11	10	9	9	0	0	0	0	0	0	0	0	0	0	0	0	0	10	70	47	71	0	1	0	0	1	0	0	1	0	1	0	0	0	0	0
2	1	0	75	4	1	1	52	9	0	10	5	5	33	81	62	82	66	1	0	0	0	1	1	14	28	42	56	70	84	98	10	82	30	74	1	0	1	1	0	1	0	0	1	0	0	0	0	0	0
3	1	0	25	3	0	1	25	9	1	25	25	0	25	100	10	100	10	0	0	0	1	1	1	14	28	40	40	40	40	48	10	62	26	39	0	1	0	2	0	0	1	0	1	0	0	0	0	0	0
7	1	0	5	5	1	1	18	3	0	10	10	0	26					0	0	1	1	1	2	4	8	10	10	10	14	18	7	80	27	62	1	0	1	0	1	0	0	0	1	0	0	0	0	0	0
0	0	2	0	0	2	0	0	5	0	10	10	0	30	52	46	44	42	0	0	0	0	0	0	0	0	0	0	0	0	0	9	90	31	63	1	0	1	0	1	0	0	0	1	0	0	0	0	0	0
2	1	0	75	2	0	1	98	5	0	5	5	0	20	91	9	65	35	1	0	1	1	1	3	14	28	42	56	70	84	98	8	84	39	56	0	1	0	0	1	0	0	1	0	1	0	0	0	0	0
0	0	2	0	0	2	0	0	5	0	15	10	5	50	40	1	50	5	0	0	0	0	0	0	0	0	0	0	0	0	0	10	61	42	68	0	1	0	1	0	1	0	1	0	1	0	0	0	0	0
2	1	0	75	2	0	1	48	4	0	14	10	4	32	70	19	91	50	1	0	1	0	1	2	14	28	42	56	70	84	98	10	86	32	70	1	0	1	1	0	1	0	0	1	0	0	0	0	0	0
0	0	2	0	0	2	0	0	4	0	12	12	0	45	10	10	10	10	0	0	0	0	0	0	2	3	5	6	7	9	10	9	73	34	70	0	1	0	0	1	0	0	0	1	0	0	0	0	0	0
0	0	2	0	0	2	0	0	5	0	17	12	5	27	30	20	41	23	0	0	0	0	0	0	0	0	0	0	0	0	0	10	83	41	51	0	1	0	2	0	0	1	0	1	0	0	0	0	0	0
3	1	0	25	2	0	1	20	13	0	13	7	6	33	71	40	79	20	0	0	1	0	1	1	14	28	30	30	30	30	30	10	69	39	64	0	1	0	0	1	0	0	1	0	1	0	0	0	0	0
0	0	2	0	0	2	0	0	12	0	10	5	5	39	40	40	60	50	0	0	1	1	1	2	4	8	12	16	20	20	20	9	75	31	65	0	1	0	0	1	0	0	0	1	0	0	0	0	0	0
0	0	2	0	0	2	0	0	4	0	15	20	-5	33	4	11	2	3	0	0	1	0	1	1	5	10	10	20	20	25	30	8	78	33	59	0	1	0	2	0	0	1	0	1	0	0	0	0	0	0
1	1	0	25	5	1	1	4	11	1	25	12	13	25	100	20	100	5	0	0	0	1	1	1	2	4	6	8	10	12	14	10	74	36	44	0	1	0	2	0	0	1	0	1	0	0	0	0	0	0
0	0	2	0	0	2	0	0	7	0	13	11	2	52	20	21	70	75	0	0	0	0	0	0	0	0	0	0	0	0	0	10	69	29	38	0	1	0	0	1	0	0	0	1	0	0	0	0	0	0
0	0	2	0	0	2	0	0	7	1	18	12	6	30	70	79	59	75	0	0	0	1	1	1	4	8	12	16	20	24	28	10	80	24	63	1	0	1	1	0	1	0	2	0	0	1	0	0	0	0
0	0	2	0	0	2	0	0	14	1	20	10	10	45	95	91	100	95	0	0	0	0	0	0	0	0	0	0	0	0	0	9	74	37	45	0	1	0	1	0	1	0	0	1	0	0	0	0	0	0
0	0	2	0	0	2	0	0	6	0	20	20	0	62	79	80	85	85	0	0	1	1	1	2	0	0	0	0	0	0	0	8	88	30	47	1	0	1	0	1	0	0	3	0	0	0	1	0	0	0
0	0	2	0	0	2	0	0	9	1	15	20	-5	35	85	30	80	50	0	0	0	1	1	1	1	2	3	4	5	6	7	9	65	22	40	0	1	0	1	0	1	0	2	0	0	1	0	0	0	0
0	0	2	0	0	2	0	0	7	0	20	20	0	39	87	39	82	42	0	0	1	0	1	1	0	0	0	0	0	0	0	9	84	21	49	0	1	0	0	1	0	0	0	1	0	0	0	0	0	0
1	1	0	75	0	2	0	0	13	0	19	19	0	76	100	20	80	20	0	0	0	0	0	0	0	0	0	0	0	0	0	10	77	32	44	0	1	0	1	0	1	0	0	1	0	0	0	0	0	0
0	0	2	0	0	2	0	0	4	0	15	10	5	23	60	20	76	18	0	0	0	1	1	1	0	0	0	0	0	0	0	7	79	32	63	0	1	0	0	1	0	0	0	1	0	0	0	0	0	0
0	0	2	0	0	2	0	0	13	1	20	20	0	0	80	20	21	4	0	0	0	1	1	1	4	8	10	10	12	14	18	10	80	33	51	0	1	0	0	1	0	0	2	0	0	1	0	0	0	0
0	0	2	0	0	2	0	0	7	0	12	12	0	51	80	90	70	50	0	0	1	0	1	1	10	20	20	20	20	20	30	10	68	36	60	1	0	1	2	0	0	1	5	0	0	0	0	0	1	0
2	1	0	50	0	2	0	0	12	0	25	15	10	74	81	2	75	1	0	0	1	1	1	2	0	0	0	0	0	0	0	10	73	36	61	0	1	0	1	0	1	0	0	1	0	0	0	0	0	0
0	0	2	0	0	2	0	0	7	0	11	13	-2	38	81	50	61	84	0	0	1	0	1	1	7	12	20	25	32	39	45	10	86	28	63	0	1	0	1	0	1	0	0	1	0	0	0	0	0	0
0	0	2	0	0	2	0	0	12	0	25	25	0	49	71	72	71	72	0	0	0	0	0	0	0	0	0	0	0	0	0	9	61	37	52	0	1	0	1	0	1	0	0	1	0	0	0	0	0	0
0	0	2	0	6	1	1	10	12	1	12	12	0	24	40	40	40	40	0	0	0	0	0	0	4	8	10	15	20	30	40	10	74	28	53	0	1	0	1	0	1	0	0	1	0	0	0	0	0	0
0	0	2	0	0	2	0	0	3	0	10	5	5	21	80	25	90	10	0	0	1	1	1	2	5	10	15	25	35	40	50	8	59	39	75	0	1	0	1	0	1	0	1	0	1	0	0	0	0	0
5	1	1	50	2	0	1	20	3	0	12	10	2	16	97	66	90	50	1	0	1	0	1	2	10	20	36	46	60	74	88	9	89	22	60	1	0	1	0	1	0	0	2	0	0	1	0	0	0	0
3	1	0	75	5	1	1	48	9	1	24	15	9	40	80	41	89	50	1	0	0	0	1	1	14	28	42	56	70	84	98	9	67	30	67	1	0	1	0	1	0	0	0	1	0	0	0	0	0	0
0	0	2	0	0	2	0	0	5	0	10	10	0	30	80	5	90	20	0	0	0	0	0	0	0	0	0	0	0	0	0	10	64	41	63	0	1	0	0	1	0	0	0	1	0	0	0	0	0	0
0	0	2	0	0	2	0	0	7	0	25	25	0	39	74	65	79	49	0	0	0	0	0	0	0	0	0	0	0	0	0	10	81	18	60	0	1	0	1	0	1	0	0	1	0	0	0	0	0	0
3	1	0	75	1	0	1	51	6	0	12	12	0	36	100	50	100	40	1	0	0	0	1	1	14	28	42	56	70	84	98	10	73	42	67	0	1	0	0	1	0	0	0	1	0	0	0	0	0	0
1	1	0	25	1	0	1	30	5	0	5	5	0	40	70	40	75	30	0	0	0	1	1	1	5	12	20	25	30	40	45	10	77	28	54	0	1	0	0	1	0	0	0	1	0	0	0	0	0	0
0	0	2	0	1	0	1	20	11	0	12	10	2	44	8	11	27	33	0	0	0	0	0	0	7	14	20	20	20	20	20	10	66	37	61	0	1	0	1	0	1	0	1	0	1	0	0	0	0	0
0	0	2	0	0	2	0	0	12	1	18	18	0	43					0	0	0	0	0	0	7	14	20	20	25	25	30	9	90	21	61	0	1	0	1	0	1	0	0	1	0	0	0	0	0	0
3	1	0	50	0	2	0	0	5	0	13	10	3	48	91	100	90	15	0	0	0	0	0	0	4	3	2	6	5	4	8	10	58	35	42	0	1	0	2	0	0	1	2	0	0	1	0	0	0	0
7	1	0	1	0	2	0	0	4	0	20	20	0	28					0	0	0	0	0	0	0	0	0	0	0	0	0	9	89	25	63	1	0	1	0	1	0	0	1	0	1	0	0	0	0	0
0	0	2	0	0	2	0	0	0	0	25	25	0	25	49	5	56	30	0	0	0	0	0	0	0	0	0	0	0	0	0	10	87	21	64	1	0	1	2	0	0	1	1	0	1	0	0	0	0	0
7	1	0	25	0	2	0	0	9	0	10	10	0	28					0	0	0	0	0	0	4	8	12	16	20	24	28	8	72	30	41	0	1	0	0	1	0	0	0	1	0	0	0	0	0	0
1	1	0	25	0	2	0	0	5	0	12	5	7	27	90	0	95	4	0	0	0	0	0	0	0	0	0	3	10	17	24	10	52	33	63	0	1	0	2	0	0	1	2	0	0	1	0	0	0	0
0	0	2	0	0	2	0	0	5	0	12	12	0	47	80	20	90	70	0	0	0	0	0	0	0	0	0	0	0	0	0	10	59	37	70	0	1	0	0	1	0	0	0	1	0	0	0	0	0	0
2	1	0	75	2	0	1	33	4	0	20	15	5	33	30	86	25	60	0	0	0	1	1	1	14	28	42	56	70	84	98	6	77	45	71	1	0	1	2	0	0	1	1	0	1	0	0	0	0	0
2	1	0	25	0	2	0	0	7	0	5	5	0	24	82	84	82	83	0	0	0	0	0	0	10	15	20	25	25	35	40	5	72	28	56	1	0	1	0	1	0	0	0	1	0	0	0	0	0	0
0	0	2	0	0	2	0	0	11	0	25	25	0	47	90	80	85	78	0	0	0	0	0	0	0	0	0	0	0	0	0	10	64	32	58	0	1	0	1	0	1	0	0	1	0	0	0	0	0	0
0	0	2	0	0	2	0	0	10	0	15	10	5	30	68	62	73	73	0	0	1	1	1	2	1	18	22	36	50	64	78	8	77	33	54	1	0	1	0	1	0	0	0	1	0	0	0	0	0	0
0	0	2	0	0	2	0	0	13	0	12	12	0	51	60	71	71	23	0	0	0	0	0	0	0	0	0	0	0	0	0	10	78	33	57	0	1	0	2	0	0	1	2	0	0	1	0	0	0	0
2	1	0	75	1	0	1	36	3	0	12	3	9	34	80	51	91	39	1	0	0	1	1	2	14	28	42	56	70	84	98	10	78	41	62	1	0	1	1	0	1	0	1	0	1	0	0	0	0	0
0	0	2	0	0	2	0	0	13	1	25	25	0	25	91	91	91	91	0	0	0	0	0	0	0	0	0	0	0	0	0	10	80	31	28	0	1	0	1	0	1	0	0	1	0	0	0	0	0	0
0	0	2	0	0	2	0	0	7	0	13	8	5	35	72	40	85	60	0	0	0	0	0	0	0	0	8	10	14	16	20	10	81	16	46	0	1	0	1	0	1	0	0	1	0	0	0	0	0	0
2	1	0	50	3	0	1	20	3	0	10	5	5	21	49	1	70	70	0	0	0	0	0	0	10	15	20	20	25	25	30	10	83	33	62	0	1	0	2	0	0	1	0	1	0	0	0	0	0	0
0	0	2	0	0	2	0	0	7	0	20	15	5	54	60	30	70	25	0	0	0	0	0	0	0	0	0	0	0	0	0	10	85	40	24	0	1	0	1	0	1	0	0	1	0	0	0	0	0	0
0	0	2	0	0	2	0	0	7	1	20	20	0	0	90	0	75	10	0	0	1	0	1	1	0	0	0	0	0	0	0	10	72	20	52	0	1	0	0	1	0	0	1	0	1	0	0	0	0	0
2	1	0	50	0	2	0	0	13	0	25	25	0	76	80	30	71	10	0	0	0	0	0	0	14	10	20	30	50	60	80	9	77	42	66	1	0	1	1	0	1	0	0	1	0	0	0	0	0	0
0	0	2	0	0	2	0	0	10	0	13	13	0	33	70	21	61	100	0	0	0	0	0	0	0	0	0	0	0	0	0	10	86	33	60	1	0	1	0	1	0	0	1	0	1	0	0	0	0	0
1	1	0	25	3	0	1	12	13	1	12	5	7	17	85	10	80	15	0	0	0	0	0	0	4	9	14	18	23	28	32	10	81	35	45	0	1	0	1	0	1	0	3	0	0	0	1	0	0	0
0	0	2	0	0	2	0	0	5	0	20	20	0	30	50	1	50	1	0	0	0	1	1	1	14	28	0	0	0	0	0	10	65	40	43	0	1	0	0	1	0	0	0	1	0	0	0	0	0	0
1	1	0	75	6	1	1	98	0	0	20	10	10	50	0	70	0	100	1	0	1	1	1	3	14	28	42	56	70	84	98	7	76	44	30	0	1	0	2	0	0	1	3	0	0	0	1	0	0	0
5	1	1	50	2	0	1	30	4	0	10	6	4	24	50	70	72	60	1	0	1	1	1	3	10	20	30	40	50	60	70	9	73	29	79	0	1	0	0	1	0	0	0	1	0	0	0	0	0	0
0	0	2	0	0	2	0	0	7	0	10	10	0	39	74	74	50	50	0	0	1	1	1	2	0	0	0	0	0	0	10	9	70	30	38	1	0	1	1	0	1	0	0	1	0	0	0	0	0	0
2	1	0	75	2	0	1	50	2	0	25	25	0	54	100	1	100	10	0	0	0	1	1	1	14	28	42	56	70	84	98	10	87	46	31	0	1	0	2	0	0	1	0	1	0	0	0	0	0	0
0	0	2	0	0	2	0	0	5	0	15	23	-8	35	41	3	70	19	0	0	0	0	0	0	5	8	15	19	22	25	27	10	84	36	41	0	1	0	1	0	1	0	6	0	0	0	0	0	0	1
1	1	0	35	1	0	1	31	11	0	14	12	2	61	71	16	70	15	0	0	0	0	0	0	7	14	21	28	35	42	49	10	77	37	35	0	1	0	1	0	1	0	3	0	0	0	1	0	0	0
0	0	2	0	0	2	0	0	5	1	12	12	0	37					0	0	0	1	1	1	0	0	0	0	0	0	0	8	82	35	71	1	0	1	2	0	0	1	0	1	0	0	0	0	0	0
2	1	0	40	0	2	0	0	6	0	25	17	8	12	80	33	73	26	0	0	0	0	0	0	14	28	20	25	35	40	48	10	85	19	50	1	0	1	2	0	0	1	0	1	0	0	0	0	0	0
0	0	2	0	0	2	0	0	9	1	11	11	0	36					0	0	0	0	0	0	4	8	16	16	20	20	22	10	82	38	35	0	1	0	1	0	1	0	1	0	1	0	0	0	0	0
0	0	2	0	0	2	0	0	7	1	5	15	-10	30	3	3	0	0	0	0	0	1	1	1	0	0	0	0	0	0	0	10	84	26	61	1	0	1	0	1	0	0	1	0	1	0	0	0	0	0
3	1	0	75	5	1	1	49	12	0	14	14	0	49	89	44	90	44	0	0	0	0	0	0	14	28	42	56	70	84	98	10	70	43	62	0	1	0	0	1	0	0	0	1	0	0	0	0	0	0
4	1	1	5	0	2	0	0	13	0	25	25	0	26	99	100	100	100	0	0	0	0	0	0	5	5	5	5	5	5	5	9	97	39	63	1	0	1	0	1	0	0	0	1	0	0	0	0	0	0
0	0	2	0	1	0	1	14	14	0	20	16	4	69	91	74	84	85	0	0	1	1	1	2	14	14	14	14	14	14	14	10	86	39	39	0	1	0	2	0	0	1	0	1	0	0	0	0	0	0
3	1	0	1	2	0	1	98	10	0	15	20	-5	55	90	52	100	20	1	0	0	1	1	2	14	28	42	56	70	84	98	9	75	35	60	0	1	0	0	1	0	0	1	0	1	0	0	0	0	0
0	0	2	0	0	2	0	0	13	0	15	15	0	66	81	51	61	50	0	0	1	1	1	2	0	0	0	0	0	0	0	9	79	32	38	1	0	1	1	0	1	0	0	1	0	0	0	0	0	0
3	1	0	50	5	1	1	45	6	0	10	20	-10	42	71	19	61	27	1	0	1	0	1	2	10	20	30	40	50	60	70	10	86	36	65	1	0	1	1	0	1	0	0	1	0	0	0	0	0	0
4	1	1	25	0	2	0	0	15	0	15	15	0	70	10	75	80	50	0	0	0	1	1	1	0	0	0	0	0	0	0	10	80	42	33	0	1	0	2	0	0	1	3	0	0	0	1	0	0	0
3	1	0	25	2	0	1	10	10	0	15	20	-5	45	72	50	82	76	0	0	0	0	0	0	4	8	12	16	20	24	28	10	79	27	26	0	1	0	2	0	0	1	2	0	0	1	0	0	0	0
3	1	0	75	0	2	0	0	10	1	5	5	0	10	100	3	100	0	0	0	1	0	1	1	0	0	0	0	0	0	0	10	74	37	48	0	1	0	1	0	1	0	1	0	1	0	0	0	0	0
2	1	0	25	2	0	1	26	11	0	15	16	-1	63	70	50	71	40	0	0	1	0	1	1	14	14	20	20	30	40	40	10	74	32	58	1	0	1	0	1	0	0	1	0	1	0	0	0	0	0
0	0	2	0	0	2	0	0	7	0	20	20	0	54	23	0	60	36	0	0	0	0	0	0	0	0	0	0	0	0	0	10	72	26	54	0	1	0	1	0	1	0	1	0	1	0	0	0	0	0
2	1	0	37	6	1	1	25	6	0	14	15	-1	41	90	85	0	0	0	0	0	0	0	0	14	28	42	50	50	50	50	9	86	32	23	0	1	0	2	0	0	1	3	0	0	0	1	0	0	0
0	0	2	0	0	2	0	0	5	0	14	14	0	38	18	25	44	36	0	0	0	0	0	0	0	0	0	0	0	0	8	10	35	25	54	0	1	0	1	0	1	0	6	0	0	0	0	0	0	1
0	0	2	0	0	2	0	0	4	0	10	15	-5	48					0	0	0	1	1	1	4	8	2	6	10	14	18	9	82	19	62	1	0	1	0	1	0	0	2	0	0	1	0	0	0	0
3	1	0	40	4	1	1	10	7	1	15	10	5	10	80	40	80	40	0	0	0	1	1	1	10	15	25	30	40	45	55	10	76	29	57	0	1	0	1	0	1	0	1	0	1	0	0	0	0	0
2	1	0	75	2	0	1	50	14	1	22	25	-3	50	81	79	100	0	0	0	0	0	0	0	14	28	42	56	70	84	98	5	94	42	39	0	1	0	2	0	0	1	2	0	0	1	0	0	0	0
0	0	2	0	0	2	0	0	0	0	4	4	0	8					0	0	1	1	1	2	2	2	2	2	2	2	2	10	78	41	46	0	1	0	2	0	0	1	1	0	1	0	0	0	0	0
8	1	1	50	0	2	0	0	6	0	15	15	0	27					0	0	1	0	1	1	0	0	0	0	0	0	0	10	75	26	42	0	1	0	1	0	1	0	0	1	0	0	0	0	0	0
0	0	2	0	0	2	0	0	10	1	25	10	15	10	95	15	75	15	0	0	0	0	0	0	0	0	0	0	0	0	0	10	86	43	49	0	1	0	2	0	0	1	0	1	0	0	0	0	0	0
0	0	2	0	0	2	0	0	4	0	20	20	0	28	81	15	82	30	0	0	1	0	1	1	0	0	0	0	0	0	0	8	57	38	48	0	1	0	1	0	1	0	0	1	0	0	0	0	0	0
3	1	0	25	6	1	1	10	4	0	25	25	0	58	100	80	100	80	0	0	1	0	1	1	5	10	10	20	20	20	20	10	80	44	40	0	1	0	2	0	0	1	1	0	1	0	0	0	0	0
0	0	2	0	0	2	0	0	8	0	15	10	5	41	40	40	30	30	0	0	1	0	1	1	0	0	0	0	0	0	8	9	73	37	38	0	1	0	0	1	0	0	0	1	0	0	0	0	0	0
0	0	2	0	0	2	0	0	22	1	20	20	0	20	20	16	20	20	0	0	1	0	1	1	5	10	15	20	25	30	35	8	72	40	58	1	0	1	2	0	0	1	2	0	0	1	0	0	0	0
0	0	2	0	0	2	0	0	10	1	23	21	2	0	85	60	61	85	0	0	1	1	1	2	2	4	5	6	8	9	10	9	78	40	50	1	0	1	1	0	1	0	3	0	0	0	1	0	0	0
1	1	0	75	3	0	1	15	7	0	25	25	0	14	80	29	100	0	1	0	1	0	1	2	14	28	42	56	70	84	98	10	71	39	59	0	1	0	1	0	1	0	0	1	0	0	0	0	0	0
0	0	2	0	0	2	0	0	12	1	12	5	7	25	61	40	50	50	0	0	0	0	0	0	10	10	10	10	10	10	10	10	74	32	65	0	1	0	2	0	0	1	0	1	0	0	0	0	0	0
3	1	0	75	2	0	1	43	0	0	13	12	1	37	90	72	99	71	1	0	0	1	1	2	14	28	42	56	70	84	98	8	83	33	51	1	0	1	0	1	0	0	3	0	0	0	1	0	0	0
0	0	2	0	3	0	1	7	11	0	25	25	0	72	100	0	70	11	0	0	1	0	1	1	1	2	4	5	7	8	10	10	61	18	39	0	1	0	0	1	0	0	0	1	0	0	0	0	0	0
0	0	2	0	0	2	0	0	9	0	18	20	-2	43	90	75	80	100	0	0	0	1	1	1	5	8	10	15	20	24	35	9	83	48	38	0	1	0	2	0	0	1	2	0	0	1	0	0	0	0
0	0	2	0	3	0	1	18	4	0	3	3	0	14	100	100	100	100	1	0	0	0	1	1	7	14	21	28	35	42	49	7	79	31	58	1	0	1	1	0	1	0	0	1	0	0	0	0	0	0
0	0	2	0	3	0	1	7	11	0	23	21	2	47	92	72	92	83	0	0	0	1	1	1	7	7	7	7	10	10	20	10	79	34	65	1	0	1	2	0	0	1	0	1	0	0	0	0	0	0
3	1	0	75	1	0	1	98	4	0	15	10	5	43	81	11	80	11	1	0	0	0	1	1	14	28	42	56	70	84	98	9	89	44	59	1	0	1	1	0	1	0	6	0	0	0	0	0	0	1
0	0	2	0	0	2	0	0	5	0	12	12	0	22	80	85	70	75	0	0	0	1	1	1	0	0	0	0	0	0	0	9	82	40	37	0	1	0	1	0	1	0	5	0	0	0	0	0	1	0
3	1	0	75	1	0	1	27	1	0	25	25	0	27	80	0	100	0	0	0	1	1	1	2	14	28	42	56	70	84	98	10	84	34	67	1	0	1	2	0	0	1	2	0	0	1	0	0	0	0
0	0	2	0	0	2	0	0	7	0	10	5	5	19	51	82	51	80	0	0	0	0	0	0	4	5	6	7	8	9	10	6	69	39	60	1	0	1	0	1	0	0	1	0	1	0	0	0	0	0
0	0	2	0	0	2	0	0	10	1	12	12	0	12	90	40	90	40	0	0	0	0	0	0	0	0	0	0	0	0	0	10	74	36	28	0	1	0	2	0	0	1	1	0	1	0	0	0	0	0
0	0	2	0	0	2	0	0	4	0	20	15	5	23	74	81	77	67	0	0	1	0	1	1	5	9	17	24	33	39	41	5	67	36	39	0	1	0	1	0	1	0	3	0	0	0	1	0	0	0
0	0	2	0	0	2	0	0	11	0	14	10	4	47	60	29	81	20	0	0	0	0	0	0	0	0	0	0	0	0	0	9	73	30	41	0	1	0	2	0	0	1	0	1	0	0	0	0	0	0
3	1	0	50	3	0	1	20	13	1	13	10	3	23	80	65	90	80	0	0	0	0	0	0	10	20	25	30	50	60	70	9	69	37	18	0	1	0	0	1	0	0	3	0	0	0	1	0	0	0
0	0	2	0	0	2	0	0	14	0	15	25	-10	28	100	100	79	50	0	0	1	0	1	1	0	0	0	0	0	0	0	10	79	38	22	0	1	0	1	0	1	0	0	1	0	0	0	0	0	0
0	0	2	0	0	2	0	0	18	1	25	25	0	25	70	90	60	100	0	0	1	0	1	1	0	0	0	0	0	0	0	9	61	17	23	0	1	0	0	1	0	0	0	1	0	0	0	0	0	0
0	0	2	0	0	2	0	0	1	0	5	0	5	7	32	17	29	39	0	1	1	0	1	2	0	0	0	0	0	0	0	9	62	35	23	0	1	0	1	0	1	0	2	0	0	1	0	0	0	0
7	1	0	35	3	0	1	25	11	0	6	6	0	34					0	0	0	0	0	0	8	15	25	29	36	43	50	10	69	33	25	0	1	0	1	0	1	0	0	1	0	0	0	0	0	0
[truncated: 19 more columns]
